# Supplementary material for: Lipidome of mammographic breast density in premenopausal women
Source: Breast Cancer Res. 2023 Oct 9;25:121. doi: 10.1186/s13058-023-01725-1 (PMC10561435; doi:10.1186/s13058-023-01725-1)
Supplement: Supplementary file 2 — Additional file 2. Supplementary Table 1. Spearman Correlations across Lipid Species and Mammographic Breast Density Measures (Excel file). [file 13058_2023_1725_MOESM2_ESM.xlsx]

## Sheet: eFigure 2
ID	Volumetric Percent Density (%)	Dense Volume (cm3)	Non Dense Volume (cm3)	CER(18:1)	CER(22:0)	CER(24:1)	CER(26:1)	CER(16:0)	CER(20:1)	CER(22:1)	CER(18:0)	CER(20:0)	CER(24:0)	CER(14:0)	CER(26:0)	CE(22:2)	CE(14:0)	CE(14:1)	CE(15:0)	CE(18:4)	CE(20:2)	CE(22:0)	CE(20:5)	CE(22:1)	CE(22:5)	CE(18:2)	CE(18:3)	CE(22:6)	CE(17:0)	CE(18:0)	CE(22:4)	CE(24:0)	CE(24:1)	CE(16:0)	CE(16:1)	CE(20:0)	CE(20:1)	CE(20:3)	CE(12:0)	CE(18:1)	CE(20:4)	DAG(14:0/14:0)	DAG(16:0/18:2)	DAG(16:1/20:4)	DAG(18:0/18:2)	DAG(18:0/22:6)	DAG(18:1/18:1)	DAG(18:1/18:2)	DAG(18:1/20:5)
Volumetric Percent Density (%)	1	0.303973	-0.764814	-0.226079	-0.173967	-0.16567	-0.0972545	-0.15088	-0.239859	-0.281823	-0.387479	-0.289208	-0.0535742	-0.012385	-0.0242534	-0.0851518	-0.0102669	-0.135824	0.112638	-0.123683	-0.264121	-0.0164504	-0.0608422	0.0434715	-0.112186	-0.130939	-0.175435	-0.0195457	0.0167216	-0.105045	-0.127035	0.00099836	0.0485947	-0.104942	-0.193419	0.0396902	0.00850008	-0.340978	0.0569275	-0.0145305	-0.212959	-0.0663681	-0.40262	-0.374771	-0.35583	-0.168158	-0.249375	-0.310869	-0.233332
Dense Volume (cm3)	0.303973	1	0.322938	-0.0519635	-0.024475	-0.0228198	0.0132045	-0.0232646	-0.00568725	-0.0281382	0.00871142	-0.0283571	-0.0262932	-0.0399234	-0.00464304	0.0159008	-0.0148673	-0.0219725	-0.05093	0.0242979	-0.0316366	-0.0182726	0.00154548	0.00831233	-0.000299915	-0.0328851	0.0101897	0.00241556	-0.046253	-0.0403913	0.0176975	0.00256559	0.00403575	-0.0146018	-0.0094976	-0.0439505	-0.0701352	-0.0129694	0.0116614	-0.0462131	0.0234869	0.0458917	0.0216083	0.0458673	0.0171854	0.0251777	0.00632339	-0.000826241	0.0406959
Non Dense Volume (cm3)	-0.764814	0.322938	1	0.196151	0.146434	0.145498	0.104028	0.12422	0.232433	0.259806	0.386552	0.2552	0.0308972	-0.0190929	0.00736726	0.0889372	-0.00169072	0.116709	-0.147263	0.134983	0.237654	0.00603695	0.0660014	-0.0541063	0.104496	0.0988876	0.172378	0.032078	-0.0482934	0.0667333	0.12424	0.00119485	-0.0696685	0.0842634	0.181695	-0.0808588	-0.0600826	0.330777	-0.0649431	-0.0286274	0.219968	0.0752268	0.40331	0.400807	0.352748	0.17061	0.248178	0.30429	0.269171
CER(18:1)	-0.226079	-0.0519635	0.196151	1	0.438685	0.540828	0.453642	0.616182	0.744937	0.75968	0.68089	0.639384	0.27917	0.448873	0.316783	0.345285	0.24349	0.272293	0.344341	0.106679	0.328997	0.17952	0.157387	0.243344	0.309772	0.390077	0.211155	0.176708	0.445627	0.408299	0.322164	0.19442	0.232638	0.390021	0.283509	0.281472	0.278157	0.380688	0.147332	0.329608	0.358032	0.193747	0.306726	0.241208	0.265695	0.213096	0.287336	0.300571	0.157548
CER(22:0)	-0.173967	-0.024475	0.146434	0.438685	1	0.550001	0.330796	0.698742	0.38516	0.549142	0.495832	0.670994	0.838364	0.490576	0.539857	0.312837	0.347437	0.309073	0.354881	0.285266	0.379097	0.392677	0.259619	0.367233	0.314207	0.541696	0.400872	0.144993	0.435365	0.561673	0.340189	0.249545	0.36015	0.437393	0.2449	0.382314	0.399233	0.412769	0.304955	0.499207	0.343765	0.219894	0.392822	0.218001	0.432273	0.254686	0.39396	0.399901	0.284443
CER(24:1)	-0.16567	-0.0228198	0.145498	0.540828	0.550001	1	0.756941	0.68317	0.478605	0.662411	0.677119	0.674313	0.474094	0.449681	0.480281	0.387091	0.338931	0.314981	0.306019	0.268492	0.400996	0.341894	0.327096	0.470694	0.401531	0.451163	0.334644	0.307249	0.437814	0.497006	0.397057	0.312671	0.471872	0.524235	0.418337	0.288838	0.360101	0.395078	0.208927	0.494902	0.382296	0.177474	0.318144	0.320133	0.310868	0.339347	0.391835	0.346503	0.324379
CER(26:1)	-0.0972545	0.0132045	0.104028	0.453642	0.330796	0.756941	1	0.538137	0.441386	0.576228	0.50611	0.508316	0.340178	0.439127	0.607852	0.378141	0.441067	0.438473	0.381703	0.377065	0.394296	0.397049	0.428977	0.446496	0.386143	0.390827	0.403768	0.310506	0.477321	0.449362	0.360324	0.322738	0.454425	0.529681	0.515459	0.306605	0.323537	0.391907	0.260926	0.478386	0.33092	0.200244	0.212126	0.314131	0.203793	0.313791	0.241728	0.181746	0.330645
CER(16:0)	-0.15088	-0.0232646	0.12422	0.616182	0.698742	0.68317	0.538137	1	0.537175	0.670154	0.678162	0.74159	0.553086	0.580074	0.511767	0.38799	0.337904	0.319103	0.362822	0.242126	0.430921	0.345268	0.257664	0.468749	0.40871	0.559848	0.343535	0.219455	0.469067	0.582773	0.457753	0.289081	0.475901	0.567204	0.377165	0.372923	0.41262	0.451209	0.241481	0.570619	0.407405	0.217514	0.378893	0.269829	0.369887	0.275107	0.39748	0.357315	0.256605
CER(20:1)	-0.239859	-0.00568725	0.232433	0.744937	0.38516	0.478605	0.441386	0.537175	1	0.806341	0.641695	0.706108	0.210512	0.398452	0.268929	0.272388	0.271913	0.312541	0.322462	0.12903	0.350147	0.136598	0.145977	0.183232	0.262389	0.370278	0.206684	0.175836	0.382394	0.323573	0.247197	0.165492	0.166918	0.360007	0.353259	0.204429	0.194608	0.389786	0.121556	0.296213	0.321515	0.251262	0.347989	0.309337	0.298136	0.277059	0.294818	0.308103	0.17871
CER(22:1)	-0.281823	-0.0281382	0.259806	0.75968	0.549142	0.662411	0.576228	0.670154	0.806341	1	0.731067	0.827244	0.337081	0.455595	0.41207	0.305917	0.311111	0.345411	0.351398	0.187479	0.372084	0.209812	0.216892	0.286148	0.288905	0.402452	0.271052	0.167967	0.437914	0.404675	0.299102	0.173791	0.278148	0.4038	0.388573	0.239221	0.245082	0.416087	0.169725	0.355009	0.341939	0.239534	0.390733	0.32193	0.363348	0.285709	0.36865	0.351406	0.237599
CER(18:0)	-0.387479	0.00871142	0.386552	0.68089	0.495832	0.677119	0.50611	0.678162	0.641695	0.731067	1	0.835819	0.287539	0.348452	0.292989	0.287655	0.223089	0.266952	0.169918	0.170599	0.35523	0.193911	0.22817	0.196174	0.392778	0.338177	0.242138	0.246486	0.32068	0.418467	0.392551	0.206028	0.216332	0.401517	0.351301	0.127036	0.147083	0.445608	0.0888499	0.30972	0.440456	0.203869	0.441922	0.417809	0.411411	0.31931	0.392833	0.381835	0.295503
CER(20:0)	-0.289208	-0.0283571	0.2552	0.639384	0.670994	0.674313	0.508316	0.74159	0.706108	0.827244	0.835819	1	0.419071	0.457368	0.375252	0.302015	0.282719	0.295335	0.273248	0.190947	0.38987	0.216684	0.21923	0.256273	0.335983	0.421832	0.283533	0.21278	0.364295	0.445898	0.335918	0.198604	0.274237	0.417246	0.341359	0.214361	0.218559	0.452608	0.181563	0.384052	0.394643	0.252255	0.422671	0.327513	0.412447	0.313987	0.412285	0.391942	0.274585
CER(24:0)	-0.0535742	-0.0262932	0.0308972	0.27917	0.838364	0.474094	0.340178	0.553086	0.210512	0.337081	0.287539	0.419071	1	0.477072	0.656193	0.342473	0.445982	0.37607	0.415508	0.346615	0.43082	0.480304	0.31608	0.439951	0.316201	0.551753	0.474756	0.149493	0.475941	0.5914	0.329061	0.301261	0.422883	0.500143	0.314137	0.464391	0.481775	0.416977	0.379625	0.586638	0.311583	0.195568	0.28633	0.183532	0.31528	0.23665	0.320759	0.301024	0.261636
CER(14:0)	-0.012385	-0.0399234	-0.0190929	0.448873	0.490576	0.449681	0.439127	0.580074	0.398452	0.455595	0.348452	0.457368	0.477072	1	0.47346	0.300024	0.647476	0.57564	0.614673	0.385863	0.469745	0.348954	0.306727	0.379452	0.301947	0.489918	0.454226	0.142944	0.593003	0.495887	0.308858	0.225381	0.354679	0.479945	0.492361	0.394236	0.339625	0.443287	0.536382	0.526995	0.227781	0.326432	0.203758	0.268343	0.194407	0.208716	0.27809	0.191254	0.183835
CER(26:0)	-0.0242534	-0.00464304	0.00736726	0.316783	0.539857	0.480281	0.607852	0.511767	0.268929	0.41207	0.292989	0.375252	0.656193	0.47346	1	0.348829	0.4329	0.374627	0.482546	0.329311	0.380184	0.463055	0.34001	0.447076	0.311953	0.40212	0.437785	0.185528	0.527405	0.534064	0.35187	0.32712	0.476698	0.504019	0.349508	0.439209	0.440487	0.354225	0.33288	0.535898	0.274854	0.108944	0.0876502	0.101562	0.101462	0.135883	0.140106	0.087228	0.161374
CE(22:2)	-0.0851518	0.0159008	0.0889372	0.345285	0.312837	0.387091	0.378141	0.38799	0.272388	0.305917	0.287655	0.302015	0.342473	0.300024	0.348829	1	0.33882	0.268204	0.392476	0.294699	0.582643	0.533489	0.375446	0.645451	0.626496	0.493907	0.422074	0.424149	0.482091	0.590318	0.644692	0.618394	0.58299	0.680362	0.32094	0.778529	0.620845	0.579447	0.212493	0.579026	0.648259	0.109276	0.123475	0.221604	0.0996549	0.185657	0.148643	0.149094	0.204005
CE(14:0)	-0.0102669	-0.0148673	-0.00169072	0.24349	0.347437	0.338931	0.441067	0.337904	0.271913	0.311111	0.223089	0.282719	0.445982	0.647476	0.4329	0.33882	1	0.910652	0.773826	0.697297	0.617572	0.514419	0.531914	0.429677	0.438007	0.555258	0.716463	0.233903	0.723631	0.585353	0.40858	0.299023	0.384683	0.651371	0.770554	0.408928	0.321514	0.601602	0.695461	0.634366	0.302133	0.364604	0.30831	0.476813	0.283526	0.314479	0.329837	0.172506	0.360082
CE(14:1)	-0.135824	-0.0219725	0.116709	0.272293	0.309073	0.314981	0.438473	0.319103	0.312541	0.345411	0.266952	0.295335	0.37607	0.57564	0.374627	0.268204	0.910652	1	0.67424	0.716811	0.576263	0.378502	0.448422	0.308009	0.36241	0.496256	0.709993	0.109374	0.666311	0.49528	0.370822	0.157992	0.268001	0.55419	0.838774	0.317549	0.188419	0.593264	0.55276	0.531423	0.260986	0.377826	0.389119	0.598362	0.352493	0.267594	0.369517	0.214837	0.369082
CE(15:0)	0.112638	-0.05093	-0.147263	0.344341	0.354881	0.306019	0.381703	0.362822	0.322462	0.351398	0.169918	0.273248	0.415508	0.614673	0.482546	0.392476	0.773826	0.67424	1	0.420937	0.536212	0.504316	0.423223	0.47838	0.435158	0.51441	0.504062	0.292769	0.880286	0.603921	0.384658	0.39375	0.426059	0.637348	0.534696	0.489478	0.445294	0.521969	0.453121	0.616984	0.33125	0.231226	0.1459	0.207121	0.136004	0.240549	0.203037	0.10965	0.171965
CE(18:4)	-0.123683	0.0242979	0.134983	0.106679	0.285266	0.268492	0.377065	0.242126	0.12903	0.187479	0.170599	0.190947	0.346615	0.385863	0.329311	0.294699	0.697297	0.716811	0.420937	1	0.482036	0.579479	0.704567	0.361679	0.421009	0.438606	0.898092	0.224204	0.452101	0.439004	0.389326	0.256138	0.313877	0.500266	0.65869	0.276347	0.191154	0.524227	0.422574	0.47996	0.334735	0.239186	0.260676	0.55015	0.261871	0.2682	0.253008	0.135751	0.581204
CE(20:2)	-0.264121	-0.0316366	0.237654	0.328997	0.379097	0.400996	0.394296	0.430921	0.350147	0.372084	0.35523	0.38987	0.43082	0.469745	0.380184	0.582643	0.617572	0.576263	0.536212	0.482036	1	0.501466	0.374994	0.560274	0.63422	0.603159	0.651578	0.370262	0.615679	0.721099	0.640385	0.514564	0.553822	0.769102	0.636439	0.498832	0.569783	0.922322	0.361573	0.716082	0.561669	0.214747	0.348983	0.417528	0.308921	0.26479	0.329598	0.285027	0.23327
CE(22:0)	-0.0164504	-0.0182726	0.00603695	0.17952	0.392677	0.341894	0.397049	0.345268	0.136598	0.209812	0.193911	0.216684	0.480304	0.348954	0.463055	0.533489	0.514419	0.378502	0.504316	0.579479	0.501466	1	0.862517	0.626177	0.595781	0.457532	0.603146	0.609931	0.550067	0.652437	0.439633	0.723426	0.577184	0.678274	0.396018	0.504901	0.539561	0.501453	0.354036	0.635873	0.501896	0.0788975	0.0807318	0.217473	0.106319	0.338062	0.154255	0.0924547	0.51172
CE(20:5)	-0.0608422	0.00154548	0.0660014	0.157387	0.259619	0.327096	0.428977	0.257664	0.145977	0.216892	0.22817	0.21923	0.31608	0.306727	0.34001	0.375446	0.531914	0.448422	0.423223	0.704567	0.374994	0.862517	1	0.426836	0.506462	0.3797	0.636522	0.557081	0.43862	0.453135	0.32073	0.534649	0.361385	0.538291	0.465751	0.26947	0.239915	0.447458	0.31937	0.469727	0.465676	0.138644	0.18157	0.392841	0.197428	0.386076	0.238327	0.154122	0.70972
CE(22:1)	0.0434715	0.00831233	-0.0541063	0.243344	0.367233	0.470694	0.446496	0.468749	0.183232	0.286148	0.196174	0.256273	0.439951	0.379452	0.447076	0.645451	0.429677	0.308009	0.47838	0.361679	0.560274	0.626177	0.426836	1	0.546875	0.539234	0.45374	0.434907	0.596643	0.714115	0.535547	0.628514	0.808671	0.707225	0.37614	0.668187	0.705607	0.463535	0.311209	0.734515	0.43715	0.161443	0.069595	0.111158	0.0925357	0.288452	0.155046	0.0986691	0.202511
CE(22:5)	-0.112186	-0.000299915	0.104496	0.309772	0.314207	0.401531	0.386143	0.40871	0.262389	0.288905	0.392778	0.335983	0.316201	0.301947	0.311953	0.626496	0.438007	0.36241	0.435158	0.421009	0.63422	0.595781	0.506462	0.546875	1	0.527039	0.498457	0.644807	0.550106	0.682763	0.830092	0.71279	0.523293	0.778764	0.439561	0.419035	0.451679	0.68555	0.207145	0.642522	0.788355	0.155417	0.239584	0.380637	0.217837	0.319336	0.240055	0.223199	0.359101
CE(18:2)	-0.130939	-0.0328851	0.0988876	0.390077	0.541696	0.451163	0.390827	0.559848	0.370278	0.402452	0.338177	0.421832	0.551753	0.489918	0.40212	0.493907	0.555258	0.496256	0.51441	0.438606	0.603159	0.457532	0.3797	0.539234	0.527039	1	0.602508	0.358694	0.578676	0.671679	0.464925	0.400697	0.464241	0.747171	0.503467	0.513271	0.5799	0.6384	0.35253	0.764507	0.549232	0.372487	0.518535	0.439788	0.526008	0.431634	0.538735	0.500459	0.390081
CE(18:3)	-0.175435	0.0101897	0.172378	0.211155	0.400872	0.334644	0.403768	0.343535	0.206684	0.271052	0.242138	0.283533	0.474756	0.454226	0.437785	0.422074	0.716463	0.709993	0.504062	0.898092	0.651578	0.603146	0.636522	0.45374	0.498457	0.602508	1	0.237378	0.558939	0.604367	0.507733	0.332621	0.436724	0.642697	0.692611	0.422347	0.379038	0.678106	0.447761	0.645799	0.440858	0.253068	0.326225	0.520394	0.3221	0.255674	0.33129	0.241172	0.493803
CE(22:6)	-0.0195457	0.00241556	0.032078	0.176708	0.144993	0.307249	0.310506	0.219455	0.175836	0.167967	0.246486	0.21278	0.149493	0.142944	0.185528	0.424149	0.233903	0.109374	0.292769	0.224204	0.370262	0.609931	0.557081	0.434907	0.644807	0.358694	0.237378	1	0.315456	0.416056	0.311543	0.863748	0.363711	0.557098	0.209618	0.253569	0.333191	0.408742	0.0914917	0.445125	0.548868	0.0926871	0.127573	0.202655	0.133439	0.438451	0.205516	0.192464	0.409562
CE(17:0)	0.0167216	-0.046253	-0.0482934	0.445627	0.435365	0.437814	0.477321	0.469067	0.382394	0.437914	0.32068	0.364295	0.475941	0.593003	0.527405	0.482091	0.723631	0.666311	0.880286	0.452101	0.615679	0.550067	0.43862	0.596643	0.550106	0.578676	0.558939	0.315456	1	0.790934	0.531388	0.45835	0.556121	0.735256	0.568604	0.562206	0.538433	0.603861	0.418351	0.72116	0.458931	0.23309	0.214564	0.285698	0.222521	0.288117	0.25638	0.178373	0.227366
CE(18:0)	-0.105045	-0.0403913	0.0667333	0.408299	0.561673	0.497006	0.449362	0.582773	0.323573	0.404675	0.418467	0.445898	0.5914	0.495887	0.534064	0.590318	0.585353	0.49528	0.603921	0.439004	0.721099	0.652437	0.453135	0.714115	0.682763	0.671679	0.604367	0.416056	0.790934	1	0.674505	0.61201	0.70083	0.846721	0.51312	0.655762	0.670781	0.695105	0.40622	0.878078	0.611311	0.230607	0.245441	0.288322	0.269521	0.304055	0.32891	0.237653	0.271796
CE(22:4)	-0.127035	0.0176975	0.12424	0.322164	0.340189	0.397057	0.360324	0.457753	0.247197	0.299102	0.392551	0.335918	0.329061	0.308858	0.35187	0.644692	0.40858	0.370822	0.384658	0.389326	0.640385	0.439633	0.32073	0.535547	0.830092	0.464925	0.507733	0.311543	0.531388	0.674505	1	0.488575	0.585364	0.727824	0.434793	0.447959	0.474665	0.658411	0.192375	0.592294	0.758417	0.0836962	0.16428	0.338026	0.140193	0.116467	0.14368	0.119086	0.191987
CE(24:0)	0.00099836	0.00256559	0.00119485	0.19442	0.249545	0.312671	0.322738	0.289081	0.165492	0.173791	0.206028	0.198604	0.301261	0.225381	0.32712	0.618394	0.299023	0.157992	0.39375	0.256138	0.514564	0.723426	0.534649	0.628514	0.71279	0.400697	0.332621	0.863748	0.45835	0.61201	0.488575	1	0.584237	0.695928	0.257061	0.518929	0.552139	0.495354	0.16454	0.604929	0.616559	0.0818242	0.0200512	0.122621	0.0319145	0.332113	0.107606	0.090945	0.295802
CE(24:1)	0.0485947	0.00403575	-0.0696685	0.232638	0.36015	0.471872	0.454425	0.475901	0.166918	0.278148	0.216332	0.274237	0.422883	0.354679	0.476698	0.58299	0.384683	0.268001	0.426059	0.313877	0.553822	0.577184	0.361385	0.808671	0.523293	0.464241	0.436724	0.363711	0.556121	0.70083	0.585364	0.584237	1	0.67566	0.335818	0.609362	0.697233	0.43305	0.273922	0.690521	0.418588	0.0754654	0.0179934	0.0630579	0.0446314	0.19534	0.0757813	0.0412686	0.128184
CE(16:0)	-0.104942	-0.0146018	0.0842634	0.390021	0.437393	0.524235	0.529681	0.567204	0.360007	0.4038	0.401517	0.417246	0.500143	0.479945	0.504019	0.680362	0.651371	0.55419	0.637348	0.500266	0.769102	0.678274	0.538291	0.707225	0.778764	0.747171	0.642697	0.557098	0.735256	0.846721	0.727824	0.695928	0.67566	1	0.634188	0.590844	0.639987	0.770544	0.373867	0.887783	0.742325	0.237007	0.302083	0.420357	0.276175	0.377009	0.341869	0.262222	0.362892
CE(16:1)	-0.193419	-0.0094976	0.181695	0.283509	0.2449	0.418337	0.515459	0.377165	0.353259	0.388573	0.351301	0.341359	0.314137	0.492361	0.349508	0.32094	0.770554	0.838774	0.534696	0.65869	0.636439	0.396018	0.465751	0.37614	0.439561	0.503467	0.692611	0.209618	0.568604	0.51312	0.434793	0.257061	0.335818	0.634188	1	0.273185	0.204935	0.659244	0.374236	0.620346	0.352892	0.329463	0.367718	0.639302	0.318977	0.303766	0.400177	0.226571	0.373846
CE(20:0)	0.0396902	-0.0439505	-0.0808588	0.281472	0.382314	0.288838	0.306605	0.372923	0.204429	0.239221	0.127036	0.214361	0.464391	0.394236	0.439209	0.778529	0.408928	0.317549	0.489478	0.276347	0.498832	0.504901	0.26947	0.668187	0.419035	0.513271	0.422347	0.253569	0.562206	0.655762	0.447959	0.518929	0.609362	0.590844	0.273185	1	0.725182	0.421635	0.357104	0.638994	0.352559	0.173653	0.0248117	0.0293656	0.0284876	0.152959	0.0714221	0.0493823	0.052762
CE(20:1)	0.00850008	-0.0701352	-0.0600826	0.278157	0.399233	0.360101	0.323537	0.41262	0.194608	0.245082	0.147083	0.218559	0.481775	0.339625	0.440487	0.620845	0.321514	0.188419	0.445294	0.191154	0.569783	0.539561	0.239915	0.705607	0.451679	0.5799	0.379038	0.333191	0.538433	0.670781	0.474665	0.552139	0.697233	0.639987	0.204935	0.725182	1	0.439831	0.277862	0.677023	0.388959	-0.00123139	0.0352335	-0.0408991	0.0501818	0.157886	0.067796	0.087435	0.01167
CE(20:3)	-0.340978	-0.0129694	0.330777	0.380688	0.412769	0.395078	0.391907	0.451209	0.389786	0.416087	0.445608	0.452608	0.416977	0.443287	0.354225	0.579447	0.601602	0.593264	0.521969	0.524227	0.922322	0.501453	0.447458	0.463535	0.68555	0.6384	0.678106	0.408742	0.603861	0.695105	0.658411	0.495354	0.43305	0.770544	0.659244	0.421635	0.439831	1	0.316545	0.676762	0.69736	0.256993	0.438159	0.55232	0.397812	0.309977	0.426709	0.367355	0.36663
CE(12:0)	0.0569275	0.0116614	-0.0649431	0.147332	0.304955	0.208927	0.260926	0.241481	0.121556	0.169725	0.0888499	0.181563	0.379625	0.536382	0.33288	0.212493	0.695461	0.55276	0.453121	0.422574	0.361573	0.354036	0.31937	0.311209	0.207145	0.35253	0.447761	0.0914917	0.418351	0.40622	0.192375	0.16454	0.273922	0.373867	0.374236	0.357104	0.277862	0.316545	1	0.391803	0.0989773	0.285324	0.180821	0.19799	0.169012	0.184662	0.17658	0.0817612	0.186519
CE(18:1)	-0.0145305	-0.0462131	-0.0286274	0.329608	0.499207	0.494902	0.478386	0.570619	0.296213	0.355009	0.30972	0.384052	0.586638	0.526995	0.535898	0.579026	0.634366	0.531423	0.616984	0.47996	0.716082	0.635873	0.469727	0.734515	0.642522	0.764507	0.645799	0.445125	0.72116	0.878078	0.592294	0.604929	0.690521	0.887783	0.620346	0.638994	0.677023	0.676762	0.391803	1	0.560023	0.258281	0.236263	0.296919	0.249841	0.341648	0.379974	0.246701	0.287082
CE(20:4)	-0.212959	0.0234869	0.219968	0.358032	0.343765	0.382296	0.33092	0.407405	0.321515	0.341939	0.440456	0.394643	0.311583	0.227781	0.274854	0.648259	0.302133	0.260986	0.33125	0.334735	0.561669	0.501896	0.465676	0.43715	0.788355	0.549232	0.440858	0.548868	0.458931	0.611311	0.758417	0.616559	0.418588	0.742325	0.352892	0.352559	0.388959	0.69736	0.0989773	0.560023	1	0.157379	0.283294	0.45219	0.264807	0.279668	0.292427	0.296436	0.405497
DAG(14:0/14:0)	-0.0663681	0.0458917	0.0752268	0.193747	0.219894	0.177474	0.200244	0.217514	0.251262	0.239534	0.203869	0.252255	0.195568	0.326432	0.108944	0.109276	0.364604	0.377826	0.231226	0.239186	0.214747	0.0788975	0.138644	0.161443	0.155417	0.372487	0.253068	0.0926871	0.23309	0.230607	0.0836962	0.0818242	0.0754654	0.237007	0.329463	0.173653	-0.00123139	0.256993	0.285324	0.258281	0.157379	1	0.388212	0.387348	0.364983	0.330227	0.356601	0.285623	0.254007
DAG(16:0/18:2)	-0.40262	0.0216083	0.40331	0.306726	0.392822	0.318144	0.212126	0.378893	0.347989	0.390733	0.441922	0.422671	0.28633	0.203758	0.0876502	0.123475	0.30831	0.389119	0.1459	0.260676	0.348983	0.0807318	0.18157	0.069595	0.239584	0.518535	0.326225	0.127573	0.214564	0.245441	0.16428	0.0200512	0.0179934	0.302083	0.367718	0.0248117	0.0352335	0.438159	0.180821	0.236263	0.283294	0.388212	1	0.67487	0.954805	0.508105	0.793318	0.878082	0.543986
DAG(16:1/20:4)	-0.374771	0.0458673	0.400807	0.241208	0.218001	0.320133	0.314131	0.269829	0.309337	0.32193	0.417809	0.327513	0.183532	0.268343	0.101562	0.221604	0.476813	0.598362	0.207121	0.55015	0.417528	0.217473	0.392841	0.111158	0.380637	0.439788	0.520394	0.202655	0.285698	0.288322	0.338026	0.122621	0.0630579	0.420357	0.639302	0.0293656	-0.0408991	0.55232	0.19799	0.296919	0.45219	0.387348	0.67487	1	0.617955	0.426862	0.580798	0.523559	0.660592
DAG(18:0/18:2)	-0.35583	0.0171854	0.352748	0.265695	0.432273	0.310868	0.203793	0.369887	0.298136	0.363348	0.411411	0.412447	0.31528	0.194407	0.101462	0.0996549	0.283526	0.352493	0.136004	0.261871	0.308921	0.106319	0.197428	0.0925357	0.217837	0.526008	0.3221	0.133439	0.222521	0.269521	0.140193	0.0319145	0.0446314	0.276175	0.318977	0.0284876	0.0501818	0.397812	0.169012	0.249841	0.264807	0.364983	0.954805	0.617955	1	0.517133	0.822147	0.892056	0.560312
DAG(18:0/22:6)	-0.168158	0.0251777	0.17061	0.213096	0.254686	0.339347	0.313791	0.275107	0.277059	0.285709	0.31931	0.313987	0.23665	0.208716	0.135883	0.185657	0.314479	0.267594	0.240549	0.2682	0.26479	0.338062	0.386076	0.288452	0.319336	0.431634	0.255674	0.438451	0.288117	0.304055	0.116467	0.332113	0.19534	0.377009	0.303766	0.152959	0.157886	0.309977	0.184662	0.341648	0.279668	0.330227	0.508105	0.426862	0.517133	1	0.500026	0.481843	0.579182
DAG(18:1/18:1)	-0.249375	0.00632339	0.248178	0.287336	0.39396	0.391835	0.241728	0.39748	0.294818	0.36865	0.392833	0.412285	0.320759	0.27809	0.140106	0.148643	0.329837	0.369517	0.203037	0.253008	0.329598	0.154255	0.238327	0.155046	0.240055	0.538735	0.33129	0.205516	0.25638	0.32891	0.14368	0.107606	0.0757813	0.341869	0.400177	0.0714221	0.067796	0.426709	0.17658	0.379974	0.292427	0.356601	0.793318	0.580798	0.822147	0.500026	1	0.881557	0.540724
DAG(18:1/18:2)	-0.310869	-0.000826241	0.30429	0.300571	0.399901	0.346503	0.181746	0.357315	0.308103	0.351406	0.381835	0.391942	0.301024	0.191254	0.087228	0.149094	0.172506	0.214837	0.10965	0.135751	0.285027	0.0924547	0.154122	0.0986691	0.223199	0.500459	0.241172	0.192464	0.178373	0.237653	0.119086	0.090945	0.0412686	0.262222	0.226571	0.0493823	0.087435	0.367355	0.0817612	0.246701	0.296436	0.285623	0.878082	0.523559	0.892056	0.481843	0.881557	1	0.526634
DAG(18:1/20:5)	-0.233332	0.0406959	0.269171	0.157548	0.284443	0.324379	0.330645	0.256605	0.17871	0.237599	0.295503	0.274585	0.261636	0.183835	0.161374	0.204005	0.360082	0.369082	0.171965	0.581204	0.23327	0.51172	0.70972	0.202511	0.359101	0.390081	0.493803	0.409562	0.227366	0.271796	0.191987	0.295802	0.128184	0.362892	0.373846	0.052762	0.01167	0.36663	0.186519	0.287082	0.405497	0.254007	0.543986	0.660592	0.560312	0.579182	0.540724	0.526634	1
DAG(18:1/22:4)	-0.313627	0.0311869	0.331115	0.36393	0.397619	0.429133	0.330523	0.40482	0.390748	0.453206	0.471388	0.456488	0.333584	0.364797	0.189797	0.253823	0.49011	0.551251	0.37604	0.404088	0.446778	0.211887	0.323477	0.195008	0.398078	0.55766	0.445943	0.204895	0.444773	0.403755	0.355657	0.148546	0.129735	0.463848	0.533212	0.127225	0.0868421	0.570543	0.215319	0.399231	0.483343	0.390546	0.768992	0.779149	0.745545	0.524592	0.77549	0.734189	0.605807
DAG(18:2/18:3)	-0.290478	0.0217683	0.303572	0.157893	0.344553	0.208041	0.0954841	0.216832	0.166366	0.211568	0.239076	0.270352	0.254257	0.122591	0.0699032	0.130693	0.116625	0.16983	0.0442341	0.251121	0.192574	0.12998	0.224911	0.039843	0.198858	0.407852	0.33209	0.140563	0.102269	0.142628	0.117463	0.0515046	0.00979383	0.171978	0.101679	0.0260782	0.050921	0.299076	0.0702923	0.109616	0.287977	0.20912	0.740741	0.512	0.75512	0.367785	0.602415	0.814983	0.589565
DAG(12:0/18:2)	-0.156857	-0.00540015	0.137391	0.130733	0.354538	0.184788	0.156272	0.259195	0.138572	0.205135	0.159855	0.246065	0.322398	0.350595	0.15604	0.0396439	0.439803	0.431476	0.23293	0.30228	0.240842	0.105834	0.158644	0.104021	0.114041	0.44035	0.328844	0.0246154	0.235159	0.230181	0.0860769	-0.0215123	0.0624065	0.22059	0.316674	0.109303	0.062893	0.284781	0.481226	0.234162	0.10396	0.461385	0.635581	0.453458	0.635217	0.348398	0.53046	0.512228	0.383533
DAG(14:1/16:0)	-0.199558	0.00520053	0.200395	0.199654	0.304914	0.24185	0.254367	0.277616	0.262768	0.287724	0.260633	0.274704	0.292593	0.349751	0.172853	0.136628	0.54012	0.608675	0.368829	0.456999	0.337441	0.228805	0.316505	0.181531	0.216654	0.539439	0.457191	0.0942491	0.38687	0.304648	0.184218	0.0361036	0.0945851	0.366395	0.522071	0.156911	0.132056	0.409118	0.328919	0.34942	0.216579	0.425314	0.606205	0.634444	0.586115	0.496403	0.528364	0.432966	0.447738
DAG(15:0/18:1)	-0.138827	-0.0166231	0.129818	0.307741	0.372825	0.277978	0.261855	0.332327	0.329676	0.366282	0.284508	0.33887	0.35519	0.444635	0.224033	0.0860551	0.580977	0.619877	0.506199	0.361956	0.324449	0.187786	0.276433	0.152725	0.189042	0.52834	0.39434	0.0909559	0.489244	0.345039	0.126608	0.0221655	0.0810713	0.33289	0.480996	0.141959	0.0866171	0.398923	0.375118	0.351455	0.178437	0.496185	0.694077	0.580862	0.690915	0.464218	0.68349	0.581688	0.444827
DAG(16:0/20:4)	-0.379756	0.0604911	0.423828	0.261048	0.289083	0.306267	0.25855	0.346471	0.324073	0.357072	0.460106	0.38701	0.20015	0.189622	0.0816561	0.168144	0.390033	0.478904	0.150038	0.428794	0.361591	0.163336	0.317444	0.0932551	0.35011	0.436916	0.411789	0.184576	0.247439	0.290224	0.328307	0.0937652	0.0588263	0.388616	0.481089	0.00106248	-0.0309232	0.487872	0.187743	0.259009	0.433699	0.39263	0.78254	0.864201	0.721518	0.463159	0.587011	0.562676	0.643737
DAG(16:1/22:6)	-0.221191	0.045205	0.247193	0.205351	0.131019	0.365271	0.374185	0.218301	0.319988	0.309842	0.348926	0.301666	0.134442	0.259799	0.0856074	0.167528	0.44241	0.453773	0.257035	0.407273	0.332329	0.363426	0.50487	0.194229	0.322997	0.41569	0.364399	0.524435	0.264001	0.236854	0.0888545	0.347105	0.106422	0.409771	0.547982	0.0264537	0.0165635	0.423798	0.198167	0.322444	0.321977	0.353339	0.576619	0.688502	0.541728	0.669445	0.599492	0.53382	0.696629
DAG(18:1/20:4)	-0.356669	0.0609862	0.401991	0.229913	0.314042	0.287009	0.19463	0.317579	0.261124	0.301799	0.401883	0.352773	0.211347	0.135547	0.0495608	0.227221	0.270597	0.350181	0.0948978	0.393258	0.324568	0.212527	0.356652	0.112911	0.404844	0.444971	0.393905	0.283888	0.197642	0.291345	0.34458	0.190854	0.0595944	0.381706	0.382331	0.00901328	-0.0246404	0.48917	0.0862442	0.277246	0.546278	0.306871	0.734458	0.831154	0.725708	0.469337	0.678407	0.670347	0.755346
DAG(18:1/22:6)	-0.174566	0.0318208	0.198913	0.14763	0.154964	0.344993	0.307907	0.191424	0.23861	0.259163	0.292219	0.273228	0.134126	0.135684	0.0627387	0.154024	0.280786	0.236434	0.184297	0.241815	0.239338	0.37137	0.476519	0.202524	0.298629	0.354318	0.214119	0.626817	0.188183	0.203808	0.0158017	0.424449	0.0962639	0.343809	0.328229	0.00168188	0.0295808	0.322405	0.100626	0.284505	0.311842	0.254781	0.536161	0.487492	0.541463	0.684438	0.623455	0.59284	0.697537
DAG(18:2/20:4)	-0.398288	0.0699693	0.443918	0.233351	0.283902	0.214798	0.121686	0.246999	0.255972	0.257827	0.371094	0.305771	0.16532	0.0390785	-0.0177766	0.216877	0.0969856	0.177536	-0.013938	0.248228	0.259948	0.121989	0.234456	0.0375363	0.346524	0.37751	0.275488	0.237819	0.0825358	0.175387	0.289384	0.14822	0.00227917	0.276797	0.196489	-0.0103106	-0.00279077	0.40226	0.00155182	0.129557	0.497504	0.235511	0.752524	0.709963	0.723627	0.42575	0.523715	0.695347	0.66066
DAG(18:2/22:5)	-0.319097	0.0495975	0.349586	0.277535	0.261723	0.33558	0.227632	0.264832	0.330966	0.331855	0.400861	0.35925	0.191777	0.137562	0.0321438	0.213246	0.211369	0.236119	0.137935	0.18389	0.318941	0.168042	0.249738	0.117036	0.37429	0.421792	0.232127	0.350778	0.194538	0.218582	0.217213	0.230234	0.0521305	0.332675	0.28106	0.018743	0.036108	0.425591	0.0517422	0.218904	0.426879	0.272895	0.764134	0.594397	0.729422	0.601004	0.67386	0.808166	0.622146
DAG(12:0/16:0)	-0.0810026	0.0423557	0.0738319	0.125896	0.223118	0.161909	0.119034	0.165093	0.178274	0.206109	0.15532	0.189542	0.201833	0.181631	0.0970611	0.0392833	0.255981	0.238871	0.156434	0.166656	0.172866	0.104131	0.130276	0.125721	0.112597	0.277338	0.173275	0.06598	0.165269	0.176877	0.0819235	0.0367641	0.0643019	0.169242	0.197249	0.0800168	0.0712534	0.175072	0.281879	0.162995	0.0945461	0.33981	0.374664	0.261459	0.356307	0.410029	0.276062	0.262184	0.233083
DAG(16:0/18:1)	-0.333337	0.0308123	0.343897	0.305884	0.374519	0.359426	0.275188	0.406441	0.340357	0.399662	0.448534	0.431011	0.297817	0.290371	0.136578	0.11998	0.457198	0.527448	0.235527	0.363714	0.375816	0.13385	0.254974	0.11672	0.243026	0.537045	0.39799	0.131785	0.29486	0.318491	0.184731	0.0289841	0.0497861	0.368523	0.519855	0.0428524	0.0176996	0.47182	0.273846	0.34038	0.269336	0.447589	0.899758	0.727859	0.876568	0.518127	0.874988	0.768684	0.557031
DAG(16:1/16:1)	-0.301813	-0.00338052	0.290467	0.268672	0.233645	0.360698	0.358414	0.297068	0.351184	0.365292	0.379329	0.341947	0.230819	0.383307	0.155705	0.134942	0.576665	0.69268	0.303477	0.504962	0.428366	0.17168	0.32164	0.118513	0.247851	0.468192	0.49877	0.121664	0.339714	0.283305	0.196556	0.031705	0.0579945	0.38368	0.735894	0.0453997	-0.0215035	0.504178	0.288991	0.344804	0.24017	0.43437	0.68742	0.851263	0.640154	0.419249	0.700829	0.577447	0.51352
DAG(16:1/18:2)	-0.362743	0.00874636	0.35814	0.315091	0.310164	0.36484	0.292347	0.330187	0.374154	0.394228	0.419491	0.388809	0.266906	0.324675	0.116532	0.15798	0.416625	0.520619	0.226644	0.372598	0.401134	0.1372	0.266645	0.0891382	0.266642	0.522432	0.422146	0.154895	0.283884	0.256139	0.177675	0.050913	0.0380052	0.344727	0.550027	0.0381298	0.018781	0.494092	0.190517	0.288659	0.298767	0.398439	0.862956	0.795188	0.818071	0.465551	0.809871	0.837797	0.56314
DAG(18:1/20:3)	-0.231725	0.0378688	0.264996	0.185567	0.301777	0.31742	0.242196	0.304085	0.227676	0.278189	0.322544	0.334499	0.276607	0.278143	0.122977	0.21238	0.434902	0.487219	0.238979	0.457553	0.393475	0.219952	0.359057	0.173718	0.353409	0.460806	0.474274	0.204335	0.302071	0.340736	0.318752	0.14298	0.0955136	0.409751	0.509649	0.0565392	0.00556254	0.524711	0.171317	0.38455	0.457633	0.333579	0.6287	0.751868	0.636301	0.448007	0.754789	0.637995	0.666909
DAG(12:0/18:1)	-0.125386	0.0298707	0.134961	0.139104	0.333956	0.195225	0.199749	0.239661	0.152707	0.224358	0.168323	0.251877	0.313259	0.385887	0.183273	0.07798	0.498109	0.468948	0.286679	0.34766	0.27303	0.18123	0.239556	0.135635	0.157563	0.454036	0.364256	0.0903939	0.2904	0.283027	0.125162	0.0434446	0.0853576	0.282849	0.360939	0.122487	0.104274	0.312922	0.532691	0.290217	0.153795	0.437839	0.544233	0.452169	0.555084	0.354838	0.496896	0.421333	0.392161
DAG(14:0/18:1)	-0.21498	0.020277	0.216823	0.197954	0.354143	0.26628	0.248566	0.290556	0.246847	0.298756	0.276174	0.312029	0.338692	0.432992	0.191485	0.0721057	0.62867	0.666247	0.3778	0.487089	0.369475	0.193116	0.32168	0.117623	0.20612	0.520155	0.488134	0.0888629	0.376458	0.312909	0.143704	0.00672748	0.0597548	0.336838	0.55068	0.0846976	0.0267091	0.442399	0.450929	0.340016	0.186999	0.515891	0.759661	0.705946	0.755745	0.456395	0.730058	0.618023	0.527252
DAG(18:1/20:1)	-0.186974	-0.0239072	0.171273	0.235168	0.351847	0.351048	0.244298	0.341936	0.299297	0.359135	0.288974	0.365106	0.312867	0.282684	0.123834	0.123626	0.363166	0.392723	0.236644	0.223185	0.355579	0.125931	0.193724	0.176343	0.204649	0.540576	0.288442	0.188497	0.263148	0.294469	0.107562	0.103543	0.08554	0.342091	0.43258	0.0819368	0.0905294	0.411505	0.184722	0.391127	0.247386	0.395006	0.743971	0.542127	0.775696	0.528094	0.899367	0.788855	0.497702
DAG(18:1/22:5)	-0.258357	0.0444705	0.282232	0.279362	0.285561	0.415684	0.319682	0.337325	0.336317	0.362949	0.432226	0.394567	0.240031	0.241825	0.108963	0.230717	0.353987	0.364798	0.243234	0.295123	0.356251	0.263091	0.365553	0.200759	0.429765	0.464223	0.319777	0.383219	0.300781	0.327022	0.265341	0.271012	0.112512	0.425305	0.43815	0.0508177	0.0419408	0.480343	0.127587	0.359766	0.4567	0.323741	0.720152	0.659342	0.706748	0.645001	0.794082	0.768911	0.683781
DAG(12:0/18:0)	-0.0808251	0.0328682	0.0821935	0.15908	0.219528	0.171577	0.128935	0.179777	0.186585	0.206737	0.164892	0.20009	0.190822	0.145572	0.106651	0.0814561	0.191104	0.182367	0.135944	0.118129	0.184447	0.0923813	0.0844652	0.155805	0.128817	0.278812	0.142979	0.0820307	0.164039	0.197303	0.106552	0.0731134	0.108164	0.175319	0.150587	0.127655	0.136973	0.180329	0.204279	0.187399	0.120941	0.24884	0.286516	0.188753	0.278295	0.433011	0.226077	0.223389	0.165034
DAG(14:0/20:0)	-0.0103277	0.00334886	0.00012057	0.274872	0.359479	0.310611	0.380943	0.344455	0.321656	0.328199	0.22529	0.306803	0.419473	0.587537	0.359913	0.250992	0.801833	0.736948	0.648519	0.545126	0.451926	0.39816	0.426644	0.36967	0.331219	0.533666	0.549474	0.194941	0.607038	0.488164	0.280951	0.217745	0.29386	0.519777	0.615657	0.354916	0.256888	0.462141	0.589652	0.523963	0.239325	0.495315	0.357979	0.452948	0.341211	0.523513	0.347	0.210909	0.391388
DAG(14:0/20:4)	-0.235126	0.0485282	0.268424	0.146696	0.296759	0.216807	0.235451	0.228908	0.207989	0.234995	0.249789	0.251007	0.294131	0.342204	0.160187	0.126775	0.558429	0.609007	0.304158	0.52352	0.352478	0.226135	0.368727	0.105285	0.28342	0.460842	0.493508	0.149616	0.331069	0.291509	0.234918	0.0832027	0.0680123	0.359128	0.508399	0.0706014	0.00452258	0.450969	0.366712	0.29731	0.309535	0.475752	0.66758	0.797793	0.644971	0.432035	0.531019	0.474897	0.607627
DAG(15:0/18:2)	-0.217345	-0.0181262	0.198567	0.332471	0.42727	0.287192	0.238161	0.36246	0.352802	0.386704	0.319115	0.368895	0.388773	0.415386	0.230301	0.11407	0.490191	0.530597	0.445292	0.314475	0.327365	0.165907	0.233108	0.129508	0.198572	0.554434	0.379922	0.0937757	0.435478	0.309965	0.128411	0.0318609	0.0675693	0.325221	0.383092	0.146942	0.11904	0.396567	0.330857	0.303626	0.206451	0.460836	0.806572	0.557744	0.789641	0.478918	0.669343	0.710828	0.46729
DAG(16:0/16:0)	-0.0807549	0.0301838	0.0887063	0.111041	0.104122	0.116978	0.106993	0.090379	0.163929	0.145765	0.116083	0.116175	0.102344	0.0564074	0.0559227	0.0841338	0.109103	0.123531	0.0601048	0.0951272	0.138184	0.0902151	0.10548	0.108365	0.117165	0.210482	0.124335	0.0910842	0.103659	0.126278	0.0729934	0.0799325	0.0581566	0.140801	0.138622	0.0687606	0.0762885	0.15155	0.101839	0.123724	0.12585	0.189983	0.222262	0.181455	0.207644	0.326932	0.184818	0.183678	0.180605
DAG(16:0/16:1)	-0.340587	0.0201089	0.338905	0.303023	0.294804	0.355863	0.333762	0.345351	0.370108	0.402608	0.438262	0.395326	0.26013	0.356707	0.145027	0.129466	0.563434	0.666753	0.291331	0.479952	0.419034	0.160854	0.308729	0.114986	0.25057	0.507104	0.478773	0.108564	0.344986	0.306765	0.202429	0.01288	0.0574145	0.394145	0.676916	0.0479595	-0.00916982	0.509602	0.308719	0.339911	0.260293	0.466593	0.807017	0.847473	0.758001	0.492591	0.742524	0.631226	0.543019
DAG(16:0/18:3)	-0.377297	0.025041	0.387016	0.222076	0.363961	0.270128	0.209326	0.30832	0.273664	0.326921	0.368703	0.368033	0.27392	0.231478	0.115723	0.110619	0.389589	0.473416	0.173742	0.448496	0.340041	0.156786	0.308838	0.0643581	0.249068	0.49367	0.481698	0.104318	0.239114	0.248721	0.186311	0.00325486	0.0206412	0.300646	0.403285	0.0258253	0.00789961	0.453066	0.249072	0.227013	0.291949	0.396607	0.905611	0.755201	0.876158	0.479867	0.718132	0.764247	0.652116
DAG(16:0/22:6)	-0.223468	0.0419066	0.240977	0.243743	0.216274	0.374039	0.359768	0.279942	0.327157	0.335356	0.380625	0.349251	0.185039	0.211858	0.108922	0.203981	0.384506	0.355979	0.260148	0.335995	0.309135	0.367525	0.46889	0.243493	0.356566	0.434785	0.299674	0.521383	0.280539	0.282402	0.124031	0.366215	0.149175	0.42374	0.412881	0.0786704	0.0789735	0.385288	0.193942	0.332582	0.333446	0.361447	0.604639	0.576386	0.56351	0.863525	0.564236	0.52207	0.680468
DAG(16:1/18:3)	-0.32388	0.013935	0.326435	0.230054	0.302716	0.317492	0.29244	0.290573	0.272328	0.316793	0.340186	0.328156	0.269507	0.343923	0.161857	0.180184	0.477825	0.576331	0.260457	0.539361	0.388646	0.230241	0.390047	0.116523	0.292123	0.507744	0.555066	0.166176	0.311555	0.279242	0.225172	0.0765681	0.0703267	0.3687	0.555778	0.0640591	0.0199518	0.50397	0.247902	0.296317	0.33776	0.385337	0.746098	0.83932	0.724468	0.434564	0.707575	0.706762	0.656589
DAG(18:0/18:3)	-0.34949	0.0327099	0.359569	0.225349	0.409621	0.297207	0.192363	0.32949	0.258574	0.332131	0.369887	0.385373	0.302138	0.198943	0.116914	0.110501	0.276773	0.34459	0.119492	0.344469	0.28214	0.150609	0.272948	0.0821661	0.221531	0.508284	0.407927	0.133039	0.19629	0.249651	0.144971	0.0242966	0.0354496	0.262182	0.296762	0.0346246	0.033627	0.393801	0.170224	0.224902	0.287725	0.344434	0.889291	0.644143	0.922435	0.521316	0.783922	0.855574	0.644122
DAG(14:0/18:2)	-0.252293	0.0134667	0.247903	0.200612	0.38223	0.239762	0.203444	0.277773	0.249814	0.287329	0.266064	0.30876	0.345862	0.389254	0.165	0.0791657	0.54542	0.588047	0.324072	0.427141	0.362318	0.156382	0.270452	0.0874148	0.200672	0.522201	0.451479	0.0896104	0.331546	0.270386	0.134463	0.0066259	0.042893	0.301076	0.456644	0.0816951	0.0470805	0.425585	0.403458	0.275993	0.191859	0.472694	0.843338	0.685554	0.832521	0.452513	0.693389	0.70688	0.528673
DAG(16:1/18:0)	-0.314859	0.0178935	0.311825	0.280355	0.332907	0.355765	0.325009	0.351355	0.339752	0.374136	0.433133	0.395702	0.297531	0.359249	0.154072	0.140057	0.562069	0.661026	0.293389	0.496934	0.419278	0.18999	0.325971	0.144344	0.273929	0.545344	0.502556	0.122918	0.360863	0.360246	0.232215	0.0368724	0.0904365	0.404521	0.666737	0.0858601	0.0199684	0.509948	0.312922	0.383941	0.275026	0.476879	0.766962	0.819127	0.761095	0.505708	0.748815	0.619616	0.554475
DAG(16:1/18:1)	-0.303511	0.0102872	0.302596	0.301356	0.292541	0.390423	0.334535	0.34686	0.356248	0.39097	0.418597	0.388622	0.268505	0.375346	0.152375	0.15187	0.523241	0.62005	0.29485	0.438009	0.421685	0.176705	0.311955	0.131144	0.265457	0.517383	0.464007	0.159818	0.341928	0.317841	0.193205	0.0614081	0.0605702	0.390383	0.66522	0.0564568	0.0080701	0.514649	0.258438	0.374455	0.276805	0.432771	0.766961	0.810346	0.737871	0.457991	0.848492	0.722926	0.546226
DAG(16:1/20:2)	-0.307448	0.00655621	0.304455	0.310503	0.347101	0.401542	0.304039	0.36472	0.380352	0.409132	0.406362	0.417803	0.306296	0.335389	0.13948	0.188146	0.428986	0.506951	0.252273	0.340954	0.405285	0.136398	0.243467	0.148417	0.273455	0.572497	0.40646	0.170247	0.301967	0.300201	0.1965	0.077825	0.0785484	0.383272	0.532956	0.0818618	0.0613762	0.490005	0.210437	0.353418	0.325501	0.418708	0.842842	0.740445	0.821353	0.525685	0.856781	0.839229	0.55846
DAG(18:2/20:3)	-0.31568	0.0635926	0.363983	0.211794	0.292417	0.256001	0.155072	0.257399	0.238617	0.254114	0.321867	0.307508	0.233879	0.166774	0.0371281	0.216866	0.248268	0.316472	0.10292	0.327928	0.346119	0.137997	0.257997	0.0951112	0.337646	0.424041	0.375465	0.186514	0.179202	0.232776	0.301565	0.117584	0.0389565	0.320618	0.32465	0.0228487	0.0147202	0.468894	0.0674812	0.23207	0.470145	0.267234	0.73051	0.718623	0.713313	0.4355	0.648171	0.745129	0.656386
DAG(18:2/22:4)	-0.342571	0.0281207	0.358856	0.361268	0.419995	0.335618	0.242201	0.35317	0.360971	0.416903	0.391235	0.399092	0.340255	0.327458	0.166049	0.224507	0.416218	0.480583	0.357616	0.353183	0.405366	0.165443	0.229174	0.150479	0.312582	0.554194	0.421829	0.133931	0.404522	0.334421	0.292705	0.0886899	0.102954	0.387299	0.406091	0.155886	0.143851	0.498199	0.205435	0.307115	0.384523	0.346362	0.771317	0.66239	0.743403	0.475904	0.617911	0.716211	0.53614
DAG(14:0/16:0)	-0.184331	0.0130254	0.16649	0.195082	0.282096	0.27199	0.226159	0.258889	0.257564	0.284634	0.256986	0.285793	0.263253	0.278646	0.131821	0.0901384	0.419113	0.440213	0.267924	0.326037	0.294114	0.166814	0.239853	0.17888	0.178732	0.428743	0.33403	0.108458	0.29524	0.264443	0.117202	0.0584163	0.116207	0.307869	0.402419	0.104556	0.0637431	0.32362	0.278334	0.287062	0.16813	0.442766	0.573788	0.50509	0.542346	0.625076	0.4722	0.432025	0.418024
DAG(14:0/18:3)	-0.222631	0.0144459	0.225953	0.171365	0.373685	0.242263	0.222573	0.243403	0.209331	0.260434	0.232199	0.279467	0.339858	0.379931	0.18796	0.0910098	0.546024	0.593767	0.323275	0.503756	0.331376	0.20443	0.331911	0.106812	0.223376	0.510197	0.516301	0.080546	0.345301	0.285043	0.164851	0.00993553	0.0691045	0.306031	0.452888	0.098397	0.0499647	0.410921	0.402288	0.283005	0.214227	0.481992	0.741131	0.699528	0.738185	0.442475	0.607677	0.606805	0.574565
DAG(14:1/18:1)	0.0559933	-0.0218856	-0.0697231	0.19363	0.229667	0.236661	0.259753	0.245143	0.228582	0.230898	0.149817	0.20555	0.265834	0.30597	0.203412	0.19835	0.433351	0.419964	0.390589	0.307945	0.235059	0.270246	0.307676	0.301342	0.225831	0.403287	0.327147	0.166709	0.387408	0.292534	0.144124	0.150586	0.182671	0.335495	0.361814	0.24256	0.169276	0.251983	0.22263	0.361857	0.174122	0.326622	0.306859	0.330933	0.293763	0.336403	0.373455	0.289639	0.28604
DAG(16:0/22:5)	-0.318651	0.02712	0.322897	0.345658	0.310554	0.397969	0.343622	0.385672	0.410969	0.41947	0.501198	0.448352	0.262192	0.279313	0.134284	0.226341	0.419135	0.469239	0.258144	0.372381	0.370398	0.233884	0.35293	0.183351	0.391633	0.510111	0.379409	0.272104	0.324119	0.325864	0.281143	0.17139	0.108757	0.436413	0.494861	0.0910931	0.0436666	0.496163	0.198893	0.337586	0.408393	0.395846	0.777859	0.725945	0.719623	0.715902	0.702932	0.673758	0.649754
DAG(18:1/20:2)	-0.203671	0.013242	0.216462	0.234225	0.311288	0.360374	0.250717	0.303501	0.305777	0.345314	0.317334	0.361306	0.296778	0.310342	0.117644	0.160166	0.429591	0.474686	0.25584	0.323018	0.391509	0.131889	0.233614	0.148416	0.270283	0.512562	0.371045	0.177971	0.290262	0.301685	0.205753	0.0968159	0.0736043	0.379822	0.499778	0.057103	0.0558182	0.462079	0.186786	0.377569	0.339222	0.38755	0.717022	0.674705	0.721472	0.49594	0.837015	0.75069	0.540474
DAG(14:0/16:1)	-0.250367	0.00286516	0.241578	0.21492	0.312044	0.291868	0.299578	0.275089	0.289136	0.321421	0.301215	0.315493	0.312814	0.433625	0.187486	0.108384	0.648661	0.723351	0.380022	0.538544	0.402804	0.201847	0.331491	0.125329	0.224877	0.525909	0.529437	0.0880531	0.392016	0.315851	0.178756	0.010278	0.0845107	0.370432	0.638338	0.102053	0.02837	0.473826	0.411958	0.34883	0.207068	0.521934	0.701326	0.772285	0.677491	0.467683	0.641515	0.525543	0.509879
DAG(14:0/22:6)	-0.182305	0.0405166	0.197017	0.213684	0.263222	0.348595	0.346136	0.255934	0.283354	0.289992	0.290807	0.285557	0.289335	0.365406	0.201367	0.199958	0.590723	0.589509	0.394478	0.508708	0.370467	0.388792	0.500894	0.24967	0.351857	0.543411	0.465758	0.394224	0.398489	0.344266	0.167667	0.272085	0.169881	0.464011	0.550027	0.151238	0.0949154	0.444056	0.356956	0.39842	0.312514	0.496518	0.616739	0.680035	0.595429	0.706146	0.589514	0.513843	0.674744
DAG(16:0/18:0)	-0.0575547	0.0437204	0.0769807	0.0644124	0.0922398	0.0794608	0.0546728	0.0606532	0.13395	0.102554	0.0762482	0.0870856	0.0834976	0.0254804	0.020788	0.074282	0.0413393	0.0518458	0.0204055	0.0312943	0.0989882	0.0661499	0.0717031	0.0737294	0.082872	0.174783	0.0656131	0.0682015	0.0519358	0.0901071	0.0413399	0.0583693	0.0380135	0.0924342	0.0711482	0.0626352	0.0738958	0.115962	0.0640713	0.0834695	0.112269	0.140363	0.168011	0.121237	0.162694	0.273604	0.138698	0.153308	0.144581
DAG(16:0/20:3)	-0.33249	0.0548674	0.372672	0.269671	0.302226	0.342003	0.312306	0.361524	0.35518	0.38423	0.448811	0.411965	0.261085	0.298981	0.135107	0.170879	0.519867	0.608331	0.249111	0.495494	0.45039	0.161193	0.318241	0.131757	0.320411	0.475381	0.493334	0.120377	0.322657	0.322756	0.313825	0.0488478	0.0722423	0.422841	0.610873	0.0396909	-0.00943958	0.558944	0.265833	0.339799	0.379799	0.413953	0.778547	0.849533	0.724098	0.479125	0.68125	0.591272	0.608477
DAG(16:0/20:5)	-0.252229	0.0843156	0.306718	0.212788	0.264031	0.335063	0.362137	0.292793	0.269032	0.299925	0.375949	0.317278	0.250118	0.252494	0.153295	0.166241	0.466582	0.500536	0.238776	0.585217	0.285649	0.420973	0.620016	0.177861	0.324472	0.430341	0.492818	0.304255	0.287489	0.284646	0.192484	0.191652	0.116328	0.383896	0.484616	0.0559861	-0.00213251	0.39732	0.263897	0.287666	0.335522	0.354459	0.642794	0.732183	0.605876	0.630252	0.531239	0.483826	0.862346
DAG(16:1/20:0)	-0.0512466	0.0029452	0.047322	0.196786	0.218253	0.283876	0.356925	0.257878	0.27	0.271723	0.196566	0.238448	0.264463	0.377364	0.228981	0.155521	0.532133	0.554203	0.402712	0.418768	0.296542	0.269428	0.341643	0.2812	0.239689	0.503432	0.407451	0.189564	0.421805	0.338604	0.164055	0.146937	0.210723	0.412927	0.550671	0.2095	0.160737	0.335578	0.307304	0.424084	0.208424	0.407599	0.386483	0.481227	0.370838	0.518824	0.388145	0.247526	0.403448
DAG(18:0/18:1)	-0.283626	0.0252271	0.288458	0.262524	0.410565	0.347845	0.264241	0.401429	0.286579	0.36623	0.408537	0.411202	0.327773	0.276666	0.153789	0.0978636	0.435094	0.501063	0.228376	0.372674	0.341308	0.166984	0.278082	0.134717	0.225403	0.542904	0.402324	0.132586	0.300536	0.351072	0.169988	0.0389674	0.074353	0.347888	0.483962	0.0553901	0.0282017	0.438273	0.26563	0.368739	0.25617	0.423518	0.832215	0.658403	0.883204	0.513694	0.891452	0.750637	0.571843
DAG(18:2/20:5)	-0.266963	0.0477709	0.303223	0.15184	0.251421	0.27137	0.267691	0.193236	0.172322	0.210514	0.274078	0.236725	0.214232	0.109293	0.099019	0.188252	0.230448	0.249821	0.083634	0.471085	0.173664	0.438452	0.61922	0.13186	0.310588	0.341152	0.402064	0.382664	0.13225	0.173683	0.134769	0.257758	0.0768196	0.273199	0.241815	0.0198167	0.00768585	0.298531	0.112783	0.168535	0.370975	0.191183	0.564148	0.595257	0.567788	0.538489	0.444205	0.559912	0.931234
DAG(18:2/22:6)	-0.237486	0.0375444	0.26326	0.141905	0.140155	0.285467	0.240212	0.138614	0.241899	0.235872	0.271433	0.250173	0.0988659	0.0628963	0.00559143	0.13883	0.16766	0.139494	0.106518	0.160259	0.207616	0.306879	0.400559	0.134783	0.254324	0.322032	0.150934	0.590884	0.107022	0.12572	-0.0290344	0.38883	0.0469705	0.271169	0.211279	-0.0222021	0.0283582	0.283404	0.0370942	0.17994	0.291012	0.221413	0.574293	0.447986	0.564772	0.651193	0.544362	0.63089	0.667464
DCER(20:0)	-0.247337	0.00267351	0.225261	0.520085	0.446699	0.45052	0.404997	0.552976	0.659938	0.659252	0.638568	0.753227	0.275285	0.304262	0.250908	0.230121	0.223866	0.234781	0.197296	0.127312	0.304545	0.158956	0.166131	0.190327	0.231773	0.367919	0.202723	0.163641	0.260294	0.325703	0.221539	0.146077	0.193634	0.336772	0.287854	0.160917	0.188003	0.357065	0.101961	0.300859	0.314839	0.242823	0.351608	0.271357	0.321029	0.369787	0.314963	0.291636	0.234558
DCER(26:1)	-0.0256368	-0.0289369	-0.00106714	0.259432	0.131957	0.275712	0.383975	0.178193	0.287634	0.30054	0.222475	0.214903	0.155895	0.232225	0.348109	0.0953943	0.185724	0.204529	0.252295	0.0882459	0.0835326	0.11544	0.135897	0.12734	0.0876322	0.0749975	0.0973483	0.0461436	0.268362	0.151594	0.0795499	0.0636847	0.123097	0.140945	0.202657	0.115516	0.07714	0.0876185	0.101078	0.132349	0.0842595	0.202641	0.0106783	0.0861188	0.00831891	0.0889177	0.0375581	-0.0146347	0.0523693
DCER(18:0)	-0.324763	0.0180238	0.318991	0.618172	0.428095	0.559011	0.463683	0.609812	0.653437	0.702341	0.844029	0.77162	0.2748	0.307874	0.289335	0.283768	0.249898	0.273087	0.202513	0.154707	0.367668	0.208185	0.232883	0.220934	0.370173	0.377404	0.238822	0.267065	0.31944	0.407108	0.343402	0.22572	0.217274	0.426448	0.37081	0.152613	0.182713	0.44329	0.1127	0.358967	0.429027	0.268513	0.423183	0.374261	0.385871	0.355835	0.382687	0.347569	0.284704
DCER(22:0)	-0.198035	-0.00269454	0.176272	0.369008	0.818019	0.388671	0.269718	0.621007	0.421208	0.515975	0.438036	0.629352	0.667416	0.38779	0.419893	0.268876	0.311302	0.280022	0.269594	0.238704	0.384662	0.353923	0.23881	0.312676	0.303001	0.50648	0.348504	0.176107	0.335936	0.487421	0.304181	0.255787	0.325883	0.421016	0.258493	0.303045	0.352657	0.422439	0.265884	0.459889	0.343348	0.243594	0.428049	0.222447	0.45924	0.292207	0.393518	0.389344	0.29193
DCER(24:1)	-0.26449	0.0145901	0.266152	0.48414	0.448647	0.756215	0.657403	0.567022	0.531359	0.667414	0.604789	0.619245	0.375795	0.354407	0.413673	0.297304	0.358641	0.360899	0.275011	0.265572	0.409753	0.298259	0.326148	0.356523	0.337807	0.386265	0.322943	0.277682	0.384728	0.414947	0.320552	0.262379	0.366868	0.471668	0.483813	0.183644	0.258089	0.429476	0.18983	0.424643	0.36474	0.206373	0.414689	0.396184	0.388935	0.355475	0.439723	0.383148	0.368892
DCER(26:0)	-0.0436957	-0.0199636	0.0356885	0.292816	0.306336	0.29543	0.302955	0.318261	0.298032	0.341156	0.22058	0.30093	0.313769	0.352926	0.388876	0.212132	0.303411	0.288654	0.330222	0.18438	0.259197	0.229864	0.183948	0.265132	0.186334	0.350117	0.248742	0.119115	0.331811	0.309694	0.223313	0.16194	0.228541	0.327211	0.275606	0.243146	0.213857	0.27248	0.232641	0.327369	0.239259	0.259208	0.183168	0.189373	0.16542	0.236057	0.233794	0.170817	0.158074
DCER(14:0)	-0.0109725	0.0288524	0.0294056	0.210124	0.21528	0.21829	0.226857	0.261001	0.224441	0.228991	0.164697	0.225128	0.179012	0.288826	0.150993	0.201443	0.273968	0.257278	0.254301	0.178825	0.249346	0.160609	0.14952	0.231063	0.18807	0.360502	0.215922	0.130734	0.244875	0.252805	0.152795	0.13633	0.183315	0.303219	0.284559	0.227716	0.204162	0.261842	0.181649	0.319024	0.196322	0.337791	0.183214	0.212246	0.164175	0.25309	0.174941	0.12032	0.148023
DCER(22:2)	-0.264337	0.0172628	0.260438	0.255775	0.380349	0.417879	0.342509	0.327044	0.287588	0.370118	0.354837	0.353607	0.40967	0.245655	0.282675	0.257204	0.443361	0.461703	0.259371	0.456513	0.379612	0.303219	0.392455	0.221633	0.316725	0.409162	0.498812	0.161541	0.328686	0.342395	0.289293	0.13303	0.223173	0.394762	0.476554	0.152068	0.125383	0.427642	0.235299	0.357526	0.313268	0.229331	0.541449	0.560358	0.531005	0.342486	0.500372	0.460251	0.503699
DCER(18:1)	-0.135788	0.0325553	0.152127	0.258769	0.195819	0.264087	0.209556	0.233403	0.272185	0.291928	0.280319	0.282384	0.16302	0.143953	0.12179	0.164767	0.143473	0.163102	0.105754	0.0893131	0.185403	0.14388	0.1605	0.123433	0.16747	0.2936	0.1444	0.150811	0.145848	0.19942	0.138466	0.125544	0.109473	0.22792	0.184075	0.112268	0.131203	0.234417	0.0797669	0.208146	0.232841	0.170998	0.278766	0.251558	0.254464	0.240374	0.260005	0.228431	0.207866
DCER(20:1)	-0.292368	0.0682742	0.336927	0.384923	0.285059	0.31244	0.255069	0.325124	0.435399	0.429141	0.442743	0.427466	0.170033	0.22068	0.135725	0.255695	0.254185	0.297383	0.159032	0.254647	0.331714	0.145954	0.216749	0.15717	0.293003	0.392508	0.304231	0.206988	0.218995	0.253737	0.26662	0.165699	0.126154	0.326447	0.360301	0.147162	0.101317	0.431438	0.0972735	0.263623	0.386984	0.347966	0.447655	0.485963	0.401651	0.33978	0.386614	0.369537	0.346954
DCER(16:0)	-0.143345	0.0255453	0.15573	0.548388	0.59553	0.523703	0.482567	0.806011	0.532606	0.621916	0.56616	0.657681	0.479749	0.43043	0.443236	0.328328	0.305369	0.296425	0.303646	0.191575	0.382996	0.294958	0.21662	0.398366	0.361679	0.530732	0.299009	0.228137	0.401057	0.519269	0.378176	0.269387	0.39767	0.522686	0.342371	0.320566	0.371	0.414699	0.206925	0.524933	0.379449	0.246333	0.379625	0.24841	0.379714	0.279697	0.366013	0.320158	0.238474
DCER(24:0)	-0.0800922	-0.0119793	0.0606787	0.247469	0.795197	0.386652	0.308816	0.530691	0.247352	0.344569	0.270111	0.427209	0.898555	0.434052	0.599345	0.300012	0.424393	0.352164	0.364497	0.332589	0.426998	0.465392	0.310694	0.401373	0.30466	0.532116	0.454709	0.167272	0.417035	0.552316	0.307905	0.30381	0.392292	0.490276	0.317145	0.39861	0.436907	0.421595	0.362895	0.571256	0.31297	0.213529	0.295981	0.168018	0.326492	0.240204	0.318534	0.288363	0.261755
DCER(22:1)	-0.286158	0.0359286	0.310899	0.395568	0.316918	0.346385	0.335332	0.334318	0.447436	0.515404	0.411843	0.448966	0.23179	0.224706	0.224809	0.205892	0.260531	0.290274	0.175602	0.242935	0.29884	0.197776	0.249883	0.187765	0.206955	0.264727	0.271107	0.155391	0.231942	0.255264	0.190884	0.128989	0.152389	0.290083	0.34379	0.0880608	0.109541	0.362411	0.15073	0.256762	0.29066	0.18735	0.337073	0.387858	0.316737	0.282323	0.350697	0.291609	0.326448
HCER(22:0)	0.211277	-0.0218511	-0.243302	0.11036	0.314597	0.0974746	0.0846569	0.287612	0.0634944	0.0553391	-0.0293157	0.0902084	0.364214	0.251764	0.296003	0.286933	0.165503	0.0621814	0.280807	0.0474169	0.200156	0.283118	0.0515185	0.409246	0.202603	0.233155	0.145918	0.102971	0.27598	0.355676	0.253745	0.275214	0.43563	0.312618	0.0252043	0.41011	0.427559	0.10674	0.198676	0.360905	0.124881	0.00960206	-0.161676	-0.209759	-0.138017	-0.0470186	-0.110878	-0.126793	-0.164492
HCER(22:1)	0.0138492	0.0702068	0.0229203	0.490552	0.327366	0.473686	0.463997	0.493567	0.454151	0.501615	0.35179	0.375542	0.282543	0.395864	0.358615	0.386882	0.296696	0.263322	0.383802	0.128959	0.375166	0.244296	0.106233	0.457178	0.343014	0.364064	0.236013	0.174962	0.456357	0.459906	0.388618	0.293825	0.470875	0.492832	0.319664	0.402404	0.416798	0.315362	0.209266	0.455109	0.2865	0.168466	0.0877559	0.105545	0.066369	0.125602	0.0678302	0.0393121	-0.00677105
HCER(18:0)	0.154682	0.0105946	-0.168203	0.274851	0.268175	0.347449	0.340902	0.409097	0.243455	0.245951	0.277935	0.289884	0.269348	0.291983	0.319884	0.333127	0.230952	0.139396	0.323815	0.0678513	0.264664	0.241125	0.0833713	0.379603	0.34108	0.280503	0.170815	0.187619	0.362609	0.423011	0.378826	0.301057	0.463534	0.432352	0.171568	0.373219	0.377466	0.197267	0.17317	0.409863	0.239401	0.0415546	-0.0757262	-0.0708277	-0.0666673	-0.00347999	-0.0573995	-0.0741139	-0.116313
HCER(20:0)	0.170833	-0.0262749	-0.216035	0.175572	0.249736	0.269634	0.252858	0.316628	0.159285	0.158458	0.120505	0.232117	0.245006	0.269813	0.274519	0.305951	0.17881	0.0880932	0.288736	0.0518358	0.224789	0.232489	0.0774422	0.373061	0.250032	0.236898	0.16657	0.146781	0.294587	0.370293	0.296459	0.270858	0.453391	0.352033	0.123461	0.366524	0.370571	0.150077	0.163812	0.378099	0.167337	0.0383182	-0.131798	-0.119366	-0.112198	-0.00677213	-0.0564034	-0.0965616	-0.124592
HCER(14:0)	0.120929	-0.0312152	-0.154656	0.3197	0.296355	0.342422	0.449176	0.404599	0.308112	0.340598	0.200822	0.293773	0.339864	0.588605	0.4633	0.308356	0.577865	0.474231	0.600114	0.282581	0.381898	0.351147	0.25619	0.403223	0.270821	0.371614	0.356799	0.153168	0.549986	0.459068	0.299653	0.267214	0.414803	0.487394	0.420422	0.410627	0.366246	0.321295	0.497037	0.484213	0.17493	0.178218	0.00781576	0.0915003	-0.00496409	0.115096	0.0485123	-0.0431753	0.0298789
HCER(16:0)	0.027835	0.0347016	-0.0109013	0.318061	0.297438	0.348579	0.342805	0.477523	0.270187	0.286102	0.282559	0.293666	0.273735	0.306383	0.345354	0.386463	0.210502	0.142688	0.299092	0.0794822	0.341291	0.27774	0.103357	0.428865	0.327796	0.310711	0.188684	0.179545	0.352175	0.439042	0.403267	0.32299	0.483941	0.465309	0.186732	0.385906	0.421358	0.288913	0.180201	0.411601	0.298376	0.0451992	-0.0159244	-0.000288426	-0.0225607	0.0386247	-0.00697219	-0.019599	-0.0707132
HCER(18:1)	-0.0371595	0.0277993	0.0485938	0.575576	0.300005	0.412537	0.415898	0.457601	0.479627	0.51534	0.409113	0.376859	0.229031	0.334577	0.364355	0.378043	0.221384	0.215195	0.353787	0.0781202	0.293401	0.196822	0.0920283	0.346425	0.331598	0.347331	0.19533	0.153624	0.430176	0.420201	0.373584	0.255244	0.354991	0.435281	0.263109	0.371264	0.352844	0.29807	0.124517	0.395801	0.337073	0.134906	0.0652038	0.107214	0.053755	0.101621	0.0594568	0.0468456	-0.0030276
HCER(26:0)	0.0484013	0.0412481	-0.0404907	0.225504	0.270879	0.376393	0.423829	0.365764	0.221771	0.227326	0.197489	0.229688	0.325483	0.374527	0.41053	0.325697	0.405671	0.362838	0.361871	0.3052	0.329944	0.348715	0.259969	0.433972	0.352253	0.379806	0.347983	0.225583	0.42226	0.450368	0.376141	0.321911	0.457732	0.498687	0.376743	0.354046	0.337668	0.284555	0.283629	0.49311	0.269421	0.151525	0.0728357	0.176006	0.0792335	0.195304	0.0886466	0.0181999	0.156906
HCER(26:1)	0.0398748	0.00493771	-0.0611944	0.282802	0.2152	0.411326	0.446124	0.388788	0.253444	0.277566	0.244519	0.269991	0.240581	0.353953	0.370598	0.37393	0.345689	0.289631	0.348484	0.258256	0.363773	0.340252	0.263956	0.463518	0.36959	0.37606	0.335768	0.285375	0.395031	0.431186	0.364617	0.339807	0.472344	0.488876	0.367104	0.337419	0.343488	0.309539	0.227415	0.488847	0.262625	0.152126	0.101576	0.150686	0.108958	0.231189	0.157203	0.0900009	0.1576
HCER(20:1)	-0.154611	0.0259299	0.169898	0.509161	0.270439	0.423713	0.369178	0.416249	0.48762	0.472478	0.433778	0.425437	0.158859	0.287372	0.237572	0.354938	0.205796	0.230563	0.248791	0.139479	0.334683	0.17088	0.134744	0.284646	0.336323	0.307154	0.219205	0.196946	0.344555	0.371445	0.353987	0.238008	0.304849	0.397295	0.313355	0.261574	0.236238	0.346279	0.111465	0.340001	0.348999	0.162768	0.20323	0.249854	0.179671	0.196501	0.189279	0.171992	0.138254
HCER(24:0)	0.233918	-0.00955788	-0.256971	0.0960559	0.242801	0.175795	0.228578	0.308712	0.0706902	0.0639099	-0.00508762	0.0786386	0.343644	0.280138	0.346746	0.331366	0.258679	0.149439	0.313193	0.135504	0.257864	0.340411	0.129343	0.462335	0.277663	0.253162	0.213815	0.15484	0.325251	0.39498	0.333255	0.319224	0.505076	0.402834	0.148321	0.419605	0.436188	0.155926	0.237898	0.424749	0.163523	0.00162063	-0.18487	-0.146431	-0.16834	-0.0367045	-0.135867	-0.180677	-0.116437
HCER(24:1)	0.178685	0.0343948	-0.174129	0.201614	0.0634609	0.374556	0.37351	0.320452	0.182541	0.194744	0.159517	0.175758	0.0560165	0.187647	0.242874	0.333776	0.0716598	-0.00698249	0.179002	-0.0289085	0.186271	0.192311	0.0617774	0.409472	0.254735	0.122563	0.0465853	0.216556	0.218942	0.28491	0.288963	0.302471	0.496411	0.330739	0.103876	0.297266	0.323388	0.0980003	0.0808042	0.296235	0.165311	-0.0445343	-0.207444	-0.138062	-0.206133	-0.0423884	-0.136778	-0.164702	-0.150465
LCER(14:0)	0.369066	-0.0396416	-0.39968	0.102503	0.0812293	0.115184	0.224204	0.198313	0.0962778	0.0884187	-0.0876756	0.0383974	0.167692	0.44972	0.329493	0.150491	0.409669	0.266411	0.534907	0.0906653	0.149689	0.195459	0.0921325	0.306807	0.0392288	0.119862	0.119152	0.023679	0.397659	0.244613	0.0858822	0.137889	0.335278	0.220426	0.197948	0.330444	0.267507	0.0414223	0.42326	0.304291	-0.094205	0.071245	-0.349574	-0.236503	-0.34513	-0.0967061	-0.209458	-0.365862	-0.258068
LCER(18:0)	0.085536	0.0104798	-0.0786979	0.360476	0.336038	0.327278	0.318266	0.455746	0.320424	0.360698	0.356237	0.382765	0.30858	0.323321	0.378205	0.260075	0.294421	0.232856	0.426477	0.108942	0.273703	0.250516	0.141817	0.361024	0.302664	0.272527	0.179178	0.167324	0.490414	0.491292	0.360501	0.264576	0.386769	0.418813	0.214243	0.333159	0.302214	0.257847	0.190013	0.453637	0.269912	0.138759	-0.0219689	0.000136876	0.0122787	0.109979	0.106959	-0.067923	-0.0373311
LCER(18:1)	0.191034	0.0471432	-0.153488	0.111296	0.170236	0.136992	0.16638	0.204022	0.0848157	0.106967	0.0895577	0.0909533	0.293917	0.208453	0.317138	0.12085	0.268633	0.206049	0.294156	0.0775335	0.144167	0.186757	0.0603946	0.240158	0.109301	0.0208457	0.0854942	0.0352269	0.30015	0.286097	0.1681	0.179176	0.243765	0.249694	0.206522	0.225114	0.172478	0.0759055	0.21854	0.311141	0.0352834	0.032254	-0.257449	-0.0981513	-0.253907	-0.0594885	-0.130481	-0.351451	-0.152642
LCER(20:0)	0.0426657	-0.0303439	-0.059729	0.260347	0.236321	0.182545	0.211862	0.316881	0.309125	0.342469	0.254866	0.381203	0.118201	0.211699	0.249736	0.126893	0.138458	0.0965959	0.249867	0.0357603	0.110685	0.120574	0.0623821	0.151578	0.16672	0.115422	0.0640414	0.114339	0.237412	0.232594	0.204075	0.148976	0.205476	0.21522	0.11594	0.178999	0.127339	0.117897	0.0874558	0.240394	0.163494	0.0826001	-0.11614	-0.0602447	-0.106745	0.0326432	-0.0546911	-0.162366	-0.083522
LCER(24:1)	0.296035	-0.0498769	-0.334385	0.0610545	0.0237521	0.0956149	0.159232	0.232398	0.0736101	0.0768087	-0.0502576	0.0703895	0.0212095	0.152223	0.232716	0.128966	0.0139	-0.0961346	0.17911	-0.0945998	-0.00976257	0.112355	-0.0285538	0.28431	0.033201	-0.0198746	-0.0717977	0.0716553	0.129834	0.155694	0.09558	0.173705	0.337466	0.132829	-0.0313411	0.253869	0.225086	-0.0978873	0.0722433	0.219045	-0.0451569	-0.0873203	-0.462504	-0.382995	-0.443379	-0.163635	-0.306946	-0.42723	-0.316654
LCER(22:0)	0.0839842	-0.00946868	-0.0854937	0.179261	0.248555	0.0975238	0.139149	0.278456	0.244255	0.278512	0.143845	0.304206	0.138271	0.192717	0.242668	0.0881402	0.103054	0.045197	0.227697	0.0156114	0.0643856	0.13279	0.0414168	0.147328	0.0845476	0.0793774	0.0379212	0.0768368	0.185174	0.181388	0.11687	0.134368	0.188957	0.144254	0.0391579	0.18216	0.139071	0.054442	0.0932761	0.193874	0.0683258	0.0599396	-0.17126	-0.158249	-0.151432	-0.0257471	-0.107924	-0.197144	-0.129515
LCER(26:0)	0.141858	-0.0801097	-0.199679	0.123388	0.108057	0.141269	0.216742	0.209198	0.123994	0.141467	0.0311341	0.114943	0.130876	0.224751	0.255334	0.160926	0.240891	0.165233	0.278229	0.165894	0.123509	0.22417	0.14841	0.277198	0.148512	0.159122	0.149476	0.105099	0.268487	0.268324	0.172318	0.191246	0.279477	0.278644	0.205402	0.251157	0.190898	0.0889192	0.147519	0.335007	0.0856882	0.079747	-0.229375	-0.0707197	-0.220268	0.0311905	-0.120441	-0.298056	-0.0942636
LCER(26:1)	0.179517	-0.00982221	-0.186907	0.108946	0.0745421	0.161425	0.24886	0.248508	0.139096	0.146827	0.0393583	0.126361	0.0942544	0.213506	0.273605	0.149088	0.156027	0.0776261	0.250711	0.0796626	0.116371	0.173299	0.0765336	0.257872	0.139446	0.112446	0.0954136	0.121811	0.213652	0.228783	0.179904	0.203983	0.285309	0.239724	0.167134	0.255639	0.220014	0.0564011	0.106201	0.298596	0.0595467	0.0333663	-0.274965	-0.157336	-0.259984	-0.0324958	-0.16834	-0.292581	-0.152586
LCER(20:1)	0.121463	0.0193615	-0.103067	0.138474	0.280802	0.195269	0.250509	0.272636	0.131155	0.200191	0.12611	0.194441	0.365276	0.225508	0.375966	0.145921	0.314852	0.262027	0.311476	0.166459	0.216809	0.245474	0.136014	0.289582	0.158957	0.123117	0.175543	0.0475269	0.333088	0.358331	0.239288	0.193919	0.314362	0.31418	0.265741	0.258612	0.210282	0.158029	0.233032	0.375667	0.10036	0.0688307	-0.117496	-0.0325649	-0.0882066	0.035323	-0.0345185	-0.235044	-0.0345197
LCER(24:0)	0.198888	-0.0246217	-0.213698	0.0883644	0.173752	0.0615676	0.131374	0.253888	0.127519	0.162805	0.0164988	0.180454	0.135083	0.180754	0.253938	0.0828236	0.0868499	0.00356474	0.202694	-0.00197352	0.0330557	0.141557	0.0260867	0.214924	0.0568019	0.0440291	0.0090213	0.0612767	0.151177	0.169706	0.0907219	0.147295	0.252421	0.131712	0.0218812	0.208023	0.164342	-0.0147841	0.112135	0.21129	-0.00183783	0.0173532	-0.293736	-0.256807	-0.262697	-0.0858468	-0.190941	-0.301093	-0.19796
LCER(16:0)	0.282981	-0.0317855	-0.306588	0.111358	0.031439	0.106391	0.16548	0.259081	0.110904	0.0816043	-0.00579961	0.070949	0.0607069	0.185042	0.237969	0.217187	0.0800169	-0.0311216	0.258031	-0.0927294	0.0896079	0.111197	-0.0456161	0.317509	0.0944516	0.0537745	-0.047313	0.0801126	0.191978	0.207326	0.157	0.210732	0.366171	0.21229	0.0128154	0.32548	0.297412	-0.00912726	0.124005	0.252261	0.0115794	-0.058796	-0.411956	-0.336573	-0.419632	-0.148146	-0.31355	-0.411917	-0.353115
LCER(22:1)	0.167381	-0.0124218	-0.164852	0.279337	0.107083	0.156035	0.246295	0.277791	0.317396	0.314937	0.144966	0.256492	0.0264983	0.186889	0.255821	0.130756	0.0750804	0.0232562	0.231319	-0.0330162	0.0316522	0.0863917	0.0148207	0.181212	0.0797938	0.0359048	-0.0163091	0.0752241	0.198215	0.138103	0.133611	0.13481	0.22561	0.161696	0.0690624	0.195341	0.13563	-0.00178439	0.0579863	0.192081	0.0549941	0.0202168	-0.258979	-0.185814	-0.250234	-0.0345556	-0.185729	-0.277303	-0.176961
LPC(14:0)	0.0581581	-0.0568664	-0.0895797	0.123356	0.180032	0.174261	0.21522	0.190138	0.115065	0.129677	0.0925746	0.143737	0.2323	0.321437	0.241878	0.120193	0.450184	0.402876	0.346989	0.329284	0.221634	0.180094	0.202137	0.182843	0.119883	0.298373	0.344835	0.0756901	0.322331	0.280185	0.133126	0.101749	0.206282	0.308545	0.35116	0.235576	0.171783	0.185773	0.351678	0.349872	0.0902687	0.219571	0.112731	0.197992	0.102754	0.120118	0.117397	0.0550193	0.13988
LPC(15:0)	0.225211	-0.0544592	-0.25633	0.205907	0.273895	0.175232	0.221411	0.220584	0.154646	0.199316	-0.00895962	0.118017	0.315038	0.433359	0.335584	0.172399	0.44777	0.373549	0.641768	0.213572	0.190855	0.250596	0.188005	0.289416	0.156495	0.316542	0.279944	0.0677529	0.549023	0.337582	0.139966	0.138695	0.244365	0.294358	0.216469	0.316546	0.248467	0.168682	0.326163	0.347771	0.089232	0.175016	0.0630928	0.0213394	0.0766751	0.0999407	0.121417	0.0818669	0.0493355
LPC(16:0)	0.190605	-0.056515	-0.231842	0.103175	0.318452	0.288795	0.318138	0.323726	0.0596707	0.133906	0.0347698	0.159614	0.38084	0.316773	0.363435	0.279165	0.368155	0.307321	0.370326	0.329131	0.228173	0.340756	0.272845	0.418861	0.298112	0.426527	0.379191	0.169073	0.388835	0.404199	0.270536	0.236794	0.384631	0.42709	0.302374	0.368297	0.307713	0.210003	0.264607	0.479798	0.209442	0.108474	0.118619	0.102906	0.146253	0.139632	0.175647	0.126441	0.165999
LPC(16:1)	0.0404627	-0.0464045	-0.0721591	0.179708	0.196391	0.303294	0.386399	0.261092	0.181152	0.245099	0.105975	0.181445	0.243777	0.412336	0.297098	0.210991	0.52775	0.574013	0.402469	0.50301	0.313975	0.27173	0.324475	0.299194	0.227485	0.350828	0.49923	0.0681623	0.406311	0.330273	0.230246	0.100083	0.2527	0.365457	0.638226	0.246965	0.130801	0.307112	0.268722	0.43203	0.128631	0.18273	0.137064	0.364895	0.135044	0.110009	0.248405	0.0979796	0.235268
LPC(20:0)	0.207199	0.00722121	-0.209777	-0.0812071	0.209875	0.0762214	0.0280709	0.128825	-0.0549567	-0.0232106	-0.114805	0.0538232	0.247304	0.147595	0.175668	0.10707	0.0453959	-0.0259228	0.096802	0.00664407	0.00714099	0.117912	0.0110501	0.163693	0.0510602	0.167621	0.0781185	0.0425889	0.0941849	0.158346	0.0278109	0.113825	0.162112	0.123543	-0.0370954	0.223377	0.192884	-0.0276809	0.114401	0.204399	0.0346793	0.0434879	-0.0822425	-0.13054	-0.0405376	-0.00111978	0.0190615	0.00399895	-0.064455
LPC(20:4)	0.0951737	0.00048338	-0.101212	0.132069	0.23817	0.183101	0.179494	0.243135	0.0405476	0.092253	0.119689	0.152918	0.231726	0.0877049	0.207653	0.274281	0.0605736	0.0294384	0.102033	0.194148	0.0396444	0.261627	0.279258	0.198707	0.330455	0.127037	0.192099	0.13641	0.186208	0.25986	0.402232	0.194278	0.220287	0.247379	0.0714293	0.152098	0.0995638	0.125758	-0.00494552	0.203472	0.453812	-0.0588141	-0.083441	0.0841367	-0.0489654	-0.0197946	-0.0436771	-0.0458962	0.196619
LPC(22:6)	0.175354	-0.0386215	-0.192964	0.0349767	0.0785462	0.149634	0.196764	0.143722	0.0130651	0.0110341	0.0241112	0.0351519	0.131189	0.0702166	0.114691	0.121767	0.113678	0.0318428	0.129807	0.197577	0.0121457	0.385775	0.408982	0.246695	0.300367	0.122966	0.142444	0.536729	0.133457	0.165342	0.0838979	0.430674	0.184176	0.226307	0.0957324	0.0824155	0.0979865	0.0289184	0.0417211	0.219332	0.206118	-0.00939634	-0.0501448	0.0268979	-0.0254261	0.22601	0.0087477	-0.00491063	0.308558
LPC(20:1)	0.23974	-0.0251364	-0.267037	0.0611007	0.209186	0.166398	0.140951	0.254132	0.0556881	0.106264	-0.0909393	0.103906	0.196952	0.155819	0.19067	0.141882	0.0437368	-0.046893	0.135475	0.0335939	0.0655694	0.139422	0.0439913	0.297705	0.0798391	0.203627	0.0748935	0.0961773	0.128352	0.184242	0.0807542	0.161337	0.276149	0.182582	0.0176207	0.220208	0.261861	-0.00405915	0.065917	0.302133	0.0369979	-0.00480529	-0.108485	-0.174352	-0.0555919	-0.000473785	0.033713	-0.00442165	-0.0554921
LPC(22:4)	-0.000104869	0.0388255	0.0231708	0.152313	0.183375	0.19894	0.143677	0.246652	0.177939	0.174142	0.158854	0.169605	0.16764	0.191275	0.124834	0.181374	0.191201	0.142566	0.136206	0.171643	0.184752	0.0900794	0.102546	0.123615	0.220165	0.23199	0.215978	0.0410597	0.179379	0.224602	0.288091	0.0749963	0.162166	0.243999	0.189457	0.121356	0.117715	0.204289	0.115157	0.228251	0.248806	0.0919731	0.168026	0.189811	0.168866	0.110538	0.194261	0.169007	0.157039
LPC(20:2)	0.154335	-0.0818634	-0.21022	0.102703	0.308696	0.259675	0.253961	0.293967	0.0874272	0.167108	0.0179225	0.19472	0.331179	0.316181	0.29342	0.161599	0.231858	0.176249	0.190158	0.231927	0.225071	0.167869	0.0984406	0.270411	0.12901	0.294684	0.273485	0.0381066	0.218295	0.263418	0.171659	0.0883078	0.286049	0.234634	0.177682	0.266338	0.27782	0.139124	0.202888	0.332995	0.0506174	0.0739304	-0.0067163	-0.0310811	0.0322189	0.0396575	0.0385874	0.00736405	0.018168
LPC(17:0)	0.308807	-0.062703	-0.345135	0.177598	0.279031	0.194204	0.177246	0.218685	0.071988	0.12115	-0.0390805	0.0918792	0.301774	0.301501	0.317323	0.20676	0.206138	0.128442	0.513984	0.0955259	0.0811677	0.245094	0.147323	0.306313	0.18496	0.242012	0.16051	0.0842081	0.514464	0.33453	0.16329	0.169603	0.291408	0.2148	-0.00374409	0.354844	0.320923	0.0537389	0.135676	0.289758	0.109226	-0.0237361	-0.0965354	-0.176216	-0.0366517	-0.0302393	-0.00265511	0.0187577	-0.0286376
LPC(18:0)	0.139795	-0.0669924	-0.187154	0.0976382	0.409713	0.226836	0.18229	0.298386	-0.0232956	0.0650786	0.0418373	0.147253	0.41885	0.24564	0.330832	0.267407	0.192136	0.133606	0.246016	0.28311	0.159846	0.341182	0.246233	0.361818	0.284754	0.341683	0.346165	0.101653	0.327962	0.43402	0.29518	0.207113	0.370375	0.282526	0.0502707	0.384091	0.337831	0.149839	0.188597	0.366143	0.205344	0.00853312	0.0183831	-0.033295	0.0915924	0.0058256	0.0780091	0.091623	0.10821
LPC(18:1)	0.391683	-0.0783767	-0.439691	-0.0244955	0.19759	0.131971	0.15214	0.188587	-0.120909	-0.0607609	-0.200188	-0.0374293	0.281085	0.209079	0.276267	0.115993	0.162705	0.0791883	0.225577	0.179337	-0.0137803	0.233047	0.145814	0.333005	0.0824947	0.167032	0.195034	0.0146563	0.238441	0.271881	0.108626	0.11251	0.324686	0.181626	0.0723929	0.307503	0.255285	-0.0836441	0.162058	0.358891	-0.0320806	-0.0549325	-0.287318	-0.223277	-0.20366	-0.107515	-0.084038	-0.193794	-0.0510736
LPC(20:3)	-0.00346241	-0.060804	-0.0340664	0.131937	0.360609	0.256545	0.273274	0.349841	0.112337	0.177924	0.134456	0.242771	0.400577	0.400154	0.31743	0.186872	0.466675	0.467435	0.336561	0.488902	0.426485	0.276963	0.294328	0.269788	0.221743	0.342044	0.52051	0.00129822	0.377135	0.392765	0.281536	0.0580122	0.261691	0.331199	0.449048	0.252909	0.173274	0.426522	0.316934	0.408644	0.155457	0.104715	0.15246	0.254028	0.183484	0.0810692	0.193481	0.0893465	0.221069
LPC(18:2)	0.333114	-0.0607988	-0.37269	-0.104803	0.190324	0.00978939	0.0456049	0.122909	-0.179244	-0.116825	-0.263814	-0.0934971	0.266464	0.103569	0.223642	0.028987	0.0407509	-0.0358661	0.138007	0.0739635	-0.0771294	0.137726	0.0329778	0.220445	-0.0301105	0.126271	0.100584	-0.0898427	0.136015	0.157427	0.0283127	0.0135533	0.250247	0.0595439	-0.0869528	0.233941	0.244067	-0.158195	0.0999941	0.185582	-0.114681	-0.103979	-0.231177	-0.301694	-0.143155	-0.138392	-0.199973	-0.205647	-0.0878848
LPC(22:5)	0.117753	-0.00598632	-0.113893	0.113971	0.194885	0.172248	0.207098	0.234586	0.0519108	0.0762248	0.109167	0.134606	0.221094	0.166455	0.183695	0.195637	0.224267	0.194479	0.148985	0.348645	0.122633	0.295127	0.343218	0.192366	0.339805	0.173513	0.320169	0.116712	0.204542	0.256242	0.329168	0.15326	0.190919	0.258767	0.229067	0.165549	0.100796	0.152842	0.13325	0.262893	0.260485	0.000114555	-0.00566006	0.140449	0.0125416	0.010611	0.035266	-0.0180795	0.251474
LPC(18:3)	0.118771	-0.0534081	-0.155608	-0.0544811	0.102785	0.0834216	0.114081	0.0924136	-0.044338	-0.0104771	-0.128319	-0.00824707	0.134191	0.144859	0.126518	0.0529221	0.175688	0.159609	0.119038	0.262471	0.0703106	0.137609	0.138125	0.138854	0.0870247	0.120296	0.235629	-0.0104848	0.134133	0.144595	0.0942306	0.0309323	0.18787	0.133859	0.144838	0.154409	0.137522	0.00792832	0.120468	0.194992	0.014306	0.0440106	-0.0956571	-0.00503764	-0.0784129	-0.0225134	-0.106265	-0.125739	0.066569
LPE(18:1)	0.182312	-0.063063	-0.23011	-0.00547826	0.217348	0.0623059	0.077845	0.24084	-0.0032087	0.0571177	-0.167452	0.057473	0.214173	0.189085	0.150843	0.0346981	0.171879	0.145074	0.168988	0.160907	0.0696475	0.069775	0.0367738	0.206234	0.000150737	0.282467	0.189145	-0.0685065	0.178005	0.214941	0.0482065	-0.0111829	0.19222	0.164871	0.150417	0.205186	0.163329	0.0268296	0.16629	0.315682	-0.0329137	0.113557	0.0534863	-0.0341521	0.129173	0.00598649	0.147995	0.0360597	0.0598134
LPE(18:0)	0.0632848	-0.0806988	-0.130453	0.257681	0.47291	0.353753	0.323464	0.517135	0.307979	0.406201	0.221467	0.45714	0.371604	0.373147	0.335238	0.21356	0.31007	0.279189	0.312754	0.256062	0.207621	0.209121	0.184713	0.32742	0.208609	0.460569	0.302144	0.0923847	0.338166	0.371765	0.209076	0.124031	0.319596	0.351683	0.255674	0.286767	0.219384	0.211142	0.242338	0.419104	0.183236	0.242959	0.265206	0.152983	0.315315	0.196979	0.28171	0.237902	0.174634
LPE(20:4)	0.0178631	-0.0345663	-0.053802	0.255657	0.340216	0.27436	0.231937	0.420526	0.234611	0.269223	0.222426	0.315127	0.31025	0.239808	0.219384	0.265937	0.187728	0.194522	0.168776	0.192652	0.115239	0.142772	0.162349	0.213481	0.228019	0.293147	0.214762	0.0226439	0.246583	0.294632	0.312446	0.0831274	0.212881	0.281412	0.200165	0.247262	0.113125	0.165941	0.131729	0.30313	0.311933	0.170034	0.132785	0.198562	0.16184	0.0708468	0.146012	0.121097	0.20508
LPE(22:4)	-0.0609296	0.0190653	0.0711228	0.135065	0.159133	0.131535	0.0913895	0.192993	0.162977	0.177712	0.170601	0.157906	0.103327	0.1478	0.0862151	0.130911	0.17399	0.16593	0.101627	0.169949	0.148067	0.0439727	0.0731664	0.0615851	0.12513	0.187907	0.201654	-0.0303035	0.15908	0.163651	0.188583	0.00566543	0.103393	0.154143	0.16051	0.1241	0.0794428	0.154733	0.0512538	0.152439	0.14555	0.112298	0.192615	0.207567	0.179454	0.105189	0.163005	0.164558	0.132632
LPE(20:1)	0.0412045	-0.0273197	-0.0638328	0.0786677	0.187813	0.145173	0.117726	0.207672	0.115155	0.162582	0.0452999	0.139141	0.167783	0.145901	0.121277	0.0504439	0.0852882	0.0414888	0.0937671	0.0501173	0.0793752	0.0525474	0.021684	0.111666	0.00470314	0.205834	0.106816	0.0135819	0.109072	0.124121	0.0123273	0.0372031	0.122115	0.095491	0.0753766	0.105052	0.141836	0.0514798	0.0610257	0.16426	0.0486818	0.0839439	0.107177	0.0372841	0.138604	0.0947527	0.181701	0.167252	0.0699913
LPE(22:6)	0.0416962	-0.0368503	-0.0637233	0.1377	0.115788	0.281636	0.283148	0.228675	0.178081	0.156988	0.199979	0.209857	0.146376	0.15741	0.107005	0.21253	0.238624	0.16521	0.185967	0.255456	0.1438	0.379643	0.438145	0.235557	0.342775	0.242379	0.196014	0.607996	0.178915	0.198896	0.102189	0.458634	0.1611	0.329806	0.243316	0.109644	0.0821681	0.178035	0.116242	0.282176	0.282131	0.102338	0.151098	0.269059	0.145359	0.382427	0.178722	0.158721	0.426076
LPE(18:2)	0.167841	-0.0985688	-0.23816	0.0105628	0.278385	0.0910755	0.10449	0.262201	-0.0148256	0.0402946	-0.143217	0.0434707	0.305186	0.242025	0.217089	0.0191334	0.206506	0.192298	0.197774	0.181749	0.0626624	0.0609753	-0.00143321	0.19468	-0.0435555	0.293695	0.227136	-0.167362	0.206356	0.204014	0.0263421	-0.0875719	0.213359	0.127417	0.131132	0.244772	0.216902	-0.0159543	0.222551	0.268034	-0.145063	0.0893567	0.079889	-0.0503142	0.140429	-0.0281767	0.0452456	0.0278573	0.00993209
LPE(20:3)	-0.0108928	-0.0691411	-0.0416517	0.169432	0.330128	0.264556	0.262783	0.37214	0.182345	0.21833	0.12167	0.247076	0.365082	0.4595	0.266108	0.142767	0.504493	0.525488	0.344218	0.447215	0.391983	0.159855	0.185302	0.230144	0.140741	0.398632	0.486289	-0.0684523	0.360563	0.327015	0.189465	-0.0160758	0.202239	0.308809	0.487095	0.247612	0.144408	0.362071	0.370248	0.403374	0.047468	0.22695	0.254639	0.315745	0.265508	0.122971	0.284368	0.182029	0.191505
LPE(16:0)	0.185532	-0.0494237	-0.229459	0.0891854	0.227042	0.26774	0.305913	0.338936	0.161256	0.200105	0.0271159	0.211046	0.240156	0.336978	0.239134	0.168864	0.403604	0.360089	0.370802	0.316473	0.219648	0.232944	0.242127	0.330921	0.240255	0.427417	0.318391	0.22559	0.343038	0.308208	0.147098	0.212724	0.281172	0.405444	0.395479	0.240044	0.164386	0.192326	0.278236	0.451852	0.135431	0.246529	0.242165	0.250321	0.253637	0.268323	0.274458	0.181917	0.233426
LPE(22:5)	-0.0479717	0.0159266	0.0424476	0.232067	0.283486	0.267468	0.273368	0.370384	0.224308	0.252738	0.270489	0.283089	0.29171	0.290979	0.22834	0.220405	0.366589	0.404115	0.207385	0.438377	0.236122	0.184215	0.263683	0.171918	0.364192	0.27383	0.424928	-0.0385309	0.28595	0.297169	0.429792	0.00686173	0.168426	0.32462	0.396052	0.17887	0.0554171	0.278647	0.235593	0.313127	0.278248	0.162078	0.236024	0.39625	0.216706	0.101197	0.185139	0.142312	0.283968
MAG(12:0)	0.0198581	0.0173311	-0.0103168	0.104633	0.0501854	0.0103428	0.0298454	0.0215264	0.114786	0.0877794	0.0349808	0.0533916	0.0444237	-0.0390185	0.0262555	0.0477409	0.00827618	-7.06507e-05	0.0184148	0.0112047	0.0533974	0.0518204	0.0263356	0.0492983	0.0817413	0.0578563	0.00852384	0.0795835	0.0348136	0.0489338	0.0525689	0.078171	0.0614022	0.055365	0.00697492	0.0594159	0.0864931	0.0467867	0.0435114	0.0417161	0.0577094	0.0176741	0.022378	0.0198119	0.00529719	0.211638	-0.0435939	-0.0149764	0.0572147
MAG(14:1)	-0.0103219	-0.0359029	-0.0128814	0.0577073	0.0488881	0.045503	0.0491512	0.0409917	0.0988483	0.0865801	0.0344896	0.0648737	0.0590298	0.0246314	0.0577497	0.0610632	0.048614	0.0374226	0.06937	0.0146382	0.0875165	0.0894749	0.0477139	0.0797215	0.0634766	0.0530478	0.0232413	0.0753925	0.0624843	0.0913177	0.0242732	0.0745164	0.0941101	0.091176	0.0139783	0.0980793	0.133005	0.0541236	0.077854	0.0862471	0.057448	-0.0278766	0.000113802	0.00167336	-0.0262577	0.147268	-0.0340185	-0.02332	0.0183358
MAG(15:0)	-0.00859296	-0.0140251	0.00358759	0.0844315	0.0375192	0.0568718	0.0455777	0.056711	0.106983	0.10225	0.0674884	0.073331	0.0542876	0.00807953	0.0400424	0.073253	0.0428226	0.0648054	0.0306193	0.033357	0.101507	0.0483335	0.0286556	0.0528588	0.0817247	0.067541	0.0411854	0.0501193	0.0561288	0.0989053	0.070726	0.0500133	0.0961953	0.087207	0.0421388	0.102212	0.106627	0.0664383	0.036974	0.0873093	0.0804779	-0.0117483	0.0315725	0.0377732	-2.27911e-05	0.12648	-0.0134018	-0.00475124	0.0231149
MAG(16:1)	-0.0267073	0.00428857	0.0159933	0.115598	0.0667342	0.0769852	0.0582156	0.0533299	0.135058	0.133525	0.085499	0.102404	0.0789122	0.0260386	0.044964	0.0670794	0.0458584	0.0399019	0.071007	0.0500007	0.102453	0.0717403	0.055997	0.0744913	0.107761	0.101783	0.0503888	0.080126	0.0869461	0.111474	0.0776396	0.0767132	0.0915975	0.102525	0.0389071	0.0773954	0.106058	0.0862203	0.0434627	0.0864263	0.0953629	0.0403998	0.0737215	0.0737341	0.0580888	0.254203	0.0335505	0.0540771	0.0762611
MAG(17:0)	0.00757331	0.0184506	-0.0111126	0.104997	0.0260275	0.0582264	0.0196647	0.0121503	0.11437	0.0959227	0.0431456	0.064891	0.0487267	-0.0181606	0.0193876	0.0395051	-0.000115856	-0.012214	0.0497689	-0.0189024	0.0570199	0.0119572	-0.0116396	0.053408	0.0318442	0.0470069	0.00661149	0.0162265	0.0583887	0.0685491	0.0339541	0.03858	0.081964	0.0468284	-0.0165342	0.0715872	0.0940855	0.0360993	0.0593556	0.0407388	0.0474082	0.029128	0.0286903	0.00111803	0.0126915	0.262793	-0.000850873	0.0197128	0.0270415
MAG(18:1)	-0.122403	0.0210358	0.111952	0.160188	0.216021	0.18032	0.125182	0.160221	0.164277	0.198001	0.197248	0.210808	0.18631	0.058186	0.0557121	0.0522548	0.0814714	0.0897423	0.0551592	0.09177	0.135409	0.0716223	0.0809203	0.0941362	0.139992	0.256615	0.116102	0.108135	0.105646	0.156095	0.0927788	0.0702338	0.083637	0.130727	0.0970136	0.0285326	0.0965331	0.170137	0.0833502	0.130134	0.162892	0.138569	0.362502	0.232102	0.380406	0.459713	0.332723	0.36619	0.258902
MAG(18:2)	-0.227267	0.0129817	0.218809	0.140733	0.270869	0.213158	0.08976	0.221174	0.104179	0.144338	0.215191	0.197352	0.228281	0.0407813	0.0475791	0.0722354	0.0206227	0.016069	0.035682	0.0326352	0.156686	0.0768794	0.0718193	0.106273	0.138101	0.325046	0.106467	0.143353	0.0687803	0.149072	0.0773072	0.0820528	0.0776116	0.152831	0.028676	0.0281702	0.140734	0.193321	0.00879523	0.132365	0.185792	0.136841	0.545237	0.256543	0.563085	0.489739	0.431305	0.56316	0.352414
MAG(18:3)	-0.00552169	-0.0461261	-0.0447606	0.173815	0.27728	0.263837	0.287386	0.280187	0.12549	0.170829	0.127674	0.166104	0.384817	0.274874	0.452907	0.443434	0.327139	0.232821	0.397835	0.256768	0.510601	0.491063	0.269952	0.497687	0.477003	0.281817	0.396688	0.33351	0.440143	0.561366	0.483572	0.541117	0.539771	0.590835	0.300052	0.460889	0.497627	0.42315	0.202405	0.562006	0.389003	-0.0261798	-0.102609	0.00150802	-0.0940992	0.0408536	-0.0390928	-0.0673769	0.0159764
MAG(18:4)	-0.0652013	0.006382	0.0658546	0.194818	0.243006	0.222494	0.183929	0.257269	0.196965	0.19859	0.157538	0.18788	0.28609	0.236578	0.241754	0.292315	0.263036	0.210851	0.26405	0.21473	0.37143	0.30518	0.194448	0.344116	0.296641	0.313752	0.29604	0.208751	0.299791	0.379168	0.290334	0.317385	0.356976	0.402631	0.238195	0.320096	0.357273	0.316658	0.213045	0.392978	0.249189	0.105715	0.124936	0.106274	0.133682	0.320383	0.129716	0.103034	0.151129
MAG(20:0)	-0.0112943	0.0345274	0.0358002	0.0487364	0.0712559	0.0566453	0.0582344	0.0390293	0.0715164	0.0626916	0.0492393	0.042579	0.092355	0.0125689	0.0477744	0.0592434	0.0623004	0.0735667	0.0447906	0.0816478	0.0942907	0.0935953	0.0783516	0.0828596	0.0748861	0.155406	0.113969	0.0675367	0.0660163	0.0956218	0.0447122	0.0911105	0.0968605	0.100163	0.072489	0.0875951	0.102733	0.114756	0.0675662	0.0850069	0.0908075	0.0770938	0.13577	0.0974149	0.122014	0.23137	0.0909441	0.122465	0.122374
MAG(20:1)	-0.0332114	-0.0138974	0.0227132	0.103925	0.0621748	0.0906515	0.0902351	0.0603591	0.101411	0.109211	0.0589205	0.0814526	0.092642	0.0443971	0.0752328	0.0707869	0.0526388	0.0435806	0.102694	0.0327919	0.118593	0.0937993	0.0588884	0.122908	0.0797382	0.106271	0.0530264	0.0820671	0.103892	0.12048	0.0426758	0.0914029	0.120112	0.10029	0.0329005	0.0929966	0.157799	0.0990414	0.0789972	0.0952291	0.0693376	0.0122765	0.0563588	0.029791	0.0441666	0.269805	0.039823	0.0570701	0.0723252
MAG(20:2)	-0.0388929	-0.00648279	0.0226935	0.0685666	0.0755463	0.0878945	0.108698	0.0529947	0.0885901	0.067452	0.0635164	0.0894375	0.112402	0.0920216	0.107115	0.0972073	0.10116	0.0831165	0.131506	0.0655059	0.120511	0.119128	0.103474	0.139969	0.0898586	0.166875	0.0926287	0.0967753	0.119647	0.131305	0.0463877	0.105103	0.119471	0.142359	0.0844848	0.15076	0.168796	0.11278	0.0864221	0.138117	0.0794291	0.0368553	0.104733	0.0920121	0.0983799	0.404261	0.0919271	0.095559	0.171612
MAG(20:3)	-0.0774523	0.010457	0.0846121	0.196356	0.223229	0.222832	0.224192	0.208464	0.218935	0.20849	0.203738	0.218001	0.224362	0.188596	0.200055	0.201317	0.250458	0.228967	0.229991	0.212527	0.287071	0.212854	0.183699	0.209382	0.225412	0.324316	0.252143	0.164658	0.254531	0.297882	0.224317	0.190757	0.222656	0.334208	0.250386	0.195896	0.20251	0.31173	0.146408	0.313782	0.255236	0.150427	0.225237	0.226882	0.233207	0.36413	0.238613	0.207993	0.253988
MAG(20:4)	-0.223027	0.0374351	0.240017	0.209388	0.217224	0.266593	0.216089	0.250094	0.271683	0.264798	0.311177	0.316747	0.197242	0.13965	0.137172	0.171289	0.19341	0.190866	0.144063	0.205754	0.276061	0.19842	0.223175	0.196862	0.237354	0.271333	0.224083	0.231044	0.193432	0.219243	0.197597	0.208772	0.164333	0.293184	0.220231	0.0870064	0.099795	0.318647	0.0705961	0.207879	0.30224	0.15361	0.32954	0.333163	0.307521	0.424474	0.254351	0.266263	0.335942
MAG(20:5)	-0.0260359	-0.00802748	0.0219076	0.0720706	0.0703262	0.0705164	0.091196	0.0471742	0.0856357	0.0831403	0.02223	0.0564522	0.115979	0.0790012	0.0984596	0.0535777	0.0750966	0.0651478	0.102458	0.051975	0.128463	0.0962447	0.0537379	0.103046	0.0931962	0.106486	0.0800762	0.0562211	0.101813	0.122173	0.0776331	0.0804166	0.110485	0.13096	0.0635844	0.0889022	0.165295	0.109674	0.0755938	0.11712	0.0822429	0.00649456	0.0398233	0.0241437	0.01412	0.257825	-0.00387383	0.0124335	0.0516194
MAG(22:0)	-0.0508482	0.0390253	0.069853	0.137862	0.0804123	0.116561	0.0999715	0.0688395	0.151425	0.131374	0.116458	0.0984917	0.0886388	0.0294263	0.0560205	0.0592473	0.0465486	0.0551002	0.039718	0.0429826	0.105413	0.0248666	0.0311471	0.0865834	0.0811177	0.12694	0.0611156	0.0469692	0.095487	0.104431	0.0508644	0.0549362	0.113573	0.100017	0.0735104	0.0682508	0.101785	0.110501	0.0407637	0.0840114	0.0962055	0.0711838	0.163291	0.124332	0.15347	0.348766	0.101465	0.143102	0.117954
MAG(22:1)	-0.0219483	0.00696853	0.0313351	0.15783	0.1437	0.118533	0.109907	0.133795	0.150328	0.122837	0.0756747	0.127904	0.140408	0.157173	0.14311	0.175924	0.108421	0.0752123	0.179053	0.0920451	0.166394	0.158595	0.0887424	0.211173	0.156047	0.240532	0.1426	0.12658	0.171887	0.209666	0.14428	0.176739	0.201281	0.220858	0.0782658	0.210967	0.25866	0.167634	0.100216	0.227574	0.154499	0.0952642	0.0601903	0.0492904	0.066908	0.298664	0.073006	0.0562055	0.119142
MAG(22:2)	-0.0277417	-0.0303905	0.00951285	0.19709	0.181358	0.181349	0.177274	0.207474	0.190792	0.178837	0.126867	0.184458	0.207083	0.172534	0.20069	0.181411	0.186422	0.139404	0.217163	0.107258	0.217702	0.16289	0.104013	0.220856	0.158044	0.347161	0.17746	0.154179	0.203893	0.253984	0.126592	0.182319	0.229807	0.293988	0.153134	0.250528	0.246245	0.200887	0.135049	0.295322	0.172814	0.11348	0.168938	0.114514	0.171806	0.342341	0.164356	0.164413	0.189204
MAG(22:4)	-0.0862389	0.0246356	0.0861454	0.160647	0.268116	0.232675	0.150103	0.226597	0.168017	0.180372	0.144833	0.199585	0.277362	0.210971	0.182102	0.201675	0.225407	0.178526	0.223757	0.171312	0.253983	0.177558	0.121841	0.270993	0.228801	0.318968	0.222688	0.122482	0.25605	0.296457	0.228542	0.163346	0.241821	0.307887	0.182356	0.208	0.24677	0.225232	0.168999	0.300072	0.2245	0.127192	0.199019	0.137539	0.198365	0.35519	0.160771	0.163304	0.171524
MAG(22:5)	-0.0128837	0.0308509	0.0284684	0.0692352	0.0381186	0.0692895	0.0726663	0.038484	0.0853401	0.0753259	0.0637967	0.0544345	0.0541585	-0.0138387	0.0644759	0.0495322	0.0130202	0.00294906	0.0398557	0.025374	0.0708867	0.101793	0.076924	0.0881729	0.100428	0.0753289	0.0258656	0.11909	0.0868454	0.118585	0.0603954	0.141257	0.0875376	0.0989021	0.0374046	0.0677165	0.09416	0.0765268	0.0299124	0.0811935	0.109242	0.0317377	0.0105431	0.0203854	0.00117755	0.182129	-0.0117255	0.00438072	0.0579417
MAG(22:6)	-0.0433653	-0.0239456	0.0258743	0.112385	0.090209	0.109208	0.0805493	0.0772344	0.140452	0.1267	0.0795647	0.107393	0.109681	0.010628	0.0621192	0.0906298	0.032219	0.0109334	0.0622188	0.0117077	0.111308	0.10171	0.0620212	0.0921408	0.0927902	0.0970599	0.0451487	0.0897277	0.0867376	0.125395	0.0692441	0.0986057	0.110384	0.111881	0.0119332	0.0997872	0.154644	0.0837564	0.0480895	0.105452	0.0887186	0.0105398	0.0583287	0.017414	0.0532291	0.358098	0.0385535	0.0617085	0.0773942
MAG(24:0)	0.0222548	0.057831	0.011806	0.147711	0.0869391	0.143328	0.122533	0.0868067	0.153723	0.134323	0.0904908	0.110998	0.0970285	0.0806439	0.0730932	0.0972816	0.074605	0.0551972	0.102051	0.0792678	0.105331	0.0879514	0.0861919	0.0906399	0.119246	0.157928	0.0897479	0.100115	0.138225	0.123725	0.0790918	0.0940894	0.131793	0.113711	0.0415979	0.0833792	0.119354	0.117506	0.0858139	0.0953725	0.113454	0.0894079	0.124581	0.0885695	0.124206	0.341333	0.0967524	0.146774	0.155506
MAG(24:1)	-0.0458644	-0.0341384	0.0372342	0.0542055	0.0967075	0.127887	0.117189	0.0804426	0.0900463	0.0787339	0.0601862	0.0798712	0.119752	0.117336	0.0953542	0.157199	0.108859	0.0644866	0.110592	0.0980554	0.201075	0.171746	0.120808	0.186236	0.173378	0.224785	0.136672	0.174838	0.113869	0.1681	0.12693	0.176825	0.161367	0.199818	0.0816522	0.156756	0.213137	0.181247	0.0798962	0.192742	0.139416	0.0424303	0.132624	0.109499	0.129298	0.379627	0.117296	0.130775	0.199235
MAG(14:0)	-0.0103403	0.0316251	0.0230965	0.0683028	0.0564916	0.0422212	0.0390802	0.0265701	0.100493	0.0870462	0.056239	0.0607381	0.0490668	-0.0115024	0.0412559	0.0271765	0.01818	0.0327548	0.0547109	-0.00433685	0.0439098	0.02166	0.0132451	0.0542933	0.0257597	0.0937665	0.0268055	0.0503751	0.075697	0.0845104	-0.00574807	0.0475208	0.0258959	0.0477931	0.0521034	0.0753533	0.0734876	0.0670407	0.0429935	0.0512383	0.0541847	0.0752569	0.0765579	0.0536925	0.0667339	0.178594	0.0531134	0.0715661	0.0524597
PC(15:0/20:4)	0.0354468	-0.0161003	-0.0398062	0.280122	0.28643	0.249597	0.243533	0.312488	0.329905	0.326796	0.2133	0.306042	0.262739	0.426954	0.246193	0.25963	0.452076	0.373777	0.552466	0.248446	0.364333	0.290159	0.267928	0.251397	0.353782	0.436507	0.31098	0.271912	0.494758	0.40057	0.298539	0.285541	0.239201	0.446709	0.342606	0.233191	0.23063	0.412492	0.248442	0.41926	0.396028	0.199338	0.229322	0.29436	0.217179	0.233249	0.299345	0.217169	0.215263
PC(16:0/20:3)	-0.206714	-0.0265341	0.197605	0.267597	0.318576	0.34432	0.364185	0.383408	0.351663	0.367013	0.305104	0.375093	0.360232	0.504993	0.285713	0.264238	0.691959	0.696096	0.484306	0.522211	0.703539	0.271943	0.313385	0.295551	0.328142	0.552135	0.60057	0.160633	0.472176	0.447289	0.312076	0.17551	0.235867	0.545834	0.746861	0.234466	0.205477	0.722331	0.39359	0.54986	0.29797	0.330869	0.494242	0.567192	0.453575	0.3377	0.521136	0.385518	0.337514
PC(18:0/20:2)	-0.210418	-0.048737	0.18254	0.271324	0.338327	0.34355	0.34615	0.367655	0.293194	0.326349	0.288697	0.338259	0.354147	0.489884	0.255209	0.287972	0.625943	0.641228	0.422237	0.574544	0.682845	0.313278	0.342776	0.313525	0.401251	0.520115	0.62636	0.188804	0.473674	0.494251	0.381815	0.212698	0.304717	0.506145	0.635002	0.268596	0.250415	0.659031	0.363028	0.520163	0.293424	0.281929	0.436378	0.522774	0.425072	0.315616	0.424535	0.33338	0.338669
PC(18:2/18:2)	0.265026	-0.0836106	-0.32676	-0.0558541	0.236074	0.00559382	0.0153214	0.108266	-0.0947736	-0.0704871	-0.301765	-0.08408	0.331422	0.277937	0.275461	0.0716936	0.192834	0.0996716	0.285821	0.116589	0.0967252	0.104252	-0.0399542	0.254198	-0.0517578	0.303984	0.208108	-0.139087	0.236324	0.202886	0.025598	-0.0136899	0.275657	0.15104	0.0103709	0.335552	0.383346	-0.0393928	0.222885	0.28651	-0.14405	-0.001036	-0.103573	-0.228479	-0.0375978	-0.100056	-0.105308	-0.0742723	-0.155812
PC(18:2/20:1)	0.204294	-0.0387813	-0.232499	-0.0344718	0.144834	0.138208	0.0912188	0.138436	-0.00396232	0.0339565	-0.177184	0.00736637	0.20164	0.195551	0.15785	0.115055	0.0632776	-0.0463958	0.134232	0.00709875	0.0987347	0.126798	0.0103442	0.269251	0.0189503	0.258327	0.090135	0.0398294	0.100722	0.15437	0.00533859	0.115498	0.267415	0.149105	0.0058834	0.215648	0.345605	-0.0112145	0.0906964	0.273146	-0.0358864	0.028691	-0.0653373	-0.188493	-0.0263072	0.0304189	0.0482498	0.0334903	-0.0749454
PC(20:0/18:1)	0.120044	0.0125535	-0.129062	0.181832	0.347707	0.313807	0.342366	0.414172	0.239124	0.276521	0.135275	0.285954	0.372704	0.428032	0.347181	0.20568	0.46926	0.401026	0.407847	0.364777	0.304148	0.29428	0.262037	0.419279	0.251618	0.472476	0.395173	0.183731	0.406634	0.433079	0.236617	0.231132	0.370039	0.468906	0.465006	0.290503	0.272827	0.279523	0.302011	0.58342	0.192818	0.225524	0.099608	0.182304	0.132034	0.240557	0.261091	0.0840462	0.180552
PC(20:0/18:2)	0.131964	-0.0165183	-0.144993	0.100633	0.365307	0.194125	0.1863	0.328068	0.147562	0.159866	-0.0547405	0.149272	0.432043	0.370861	0.324271	0.20345	0.36432	0.266952	0.376606	0.231269	0.307985	0.273067	0.138634	0.397457	0.127369	0.504906	0.330838	0.104816	0.343091	0.365284	0.119153	0.187641	0.370961	0.382071	0.254988	0.396636	0.422685	0.205533	0.303573	0.48914	0.0584174	0.164645	0.150098	0.0173936	0.182145	0.167079	0.172591	0.150663	0.0754418
PC(20:0/20:4)	-0.0151352	0.0133725	0.00546972	0.275081	0.304793	0.291733	0.253384	0.381358	0.291774	0.306103	0.225951	0.322263	0.258783	0.295672	0.233327	0.405701	0.271473	0.21618	0.291088	0.250693	0.35146	0.345515	0.298795	0.378603	0.456501	0.384948	0.283742	0.341035	0.35062	0.430996	0.446114	0.403629	0.357134	0.488235	0.25901	0.283362	0.242183	0.40125	0.1393	0.444636	0.537828	0.161575	0.168829	0.249692	0.168887	0.241676	0.244752	0.18398	0.263164
PC(16:0/14:0)	0.0406346	0.00199427	-0.0496228	0.100821	0.190217	0.199888	0.348463	0.208477	0.19887	0.201618	0.0981543	0.171381	0.288405	0.540362	0.315271	0.13643	0.824207	0.77338	0.570018	0.602879	0.384614	0.322919	0.392494	0.238119	0.243143	0.395289	0.550397	0.134503	0.481677	0.336997	0.216455	0.135592	0.222991	0.440323	0.665178	0.205296	0.120799	0.372679	0.584995	0.429646	0.124652	0.384745	0.243948	0.484942	0.21374	0.261263	0.234265	0.0491847	0.306496
PC(16:0/16:1)	-0.123433	-0.000267431	0.114149	0.192563	0.145122	0.327328	0.434564	0.295606	0.312447	0.322204	0.279649	0.285678	0.209819	0.434459	0.234865	0.125467	0.694128	0.771043	0.406273	0.607555	0.432306	0.226929	0.360898	0.210028	0.258908	0.389748	0.56298	0.112326	0.390838	0.299246	0.241914	0.0807739	0.183282	0.446558	0.883078	0.0866459	0.0137153	0.446442	0.337384	0.43686	0.170412	0.352184	0.371351	0.665753	0.316825	0.299294	0.399374	0.202417	0.367448
PC(18:1/20:5)	0.157995	-0.0127669	-0.163613	0.0747605	0.1481	0.224136	0.300403	0.162793	0.0805017	0.123361	0.00757346	0.0877808	0.234886	0.270486	0.240195	0.146862	0.413887	0.334002	0.328486	0.544308	0.163652	0.560829	0.672506	0.305609	0.235457	0.269297	0.452545	0.334678	0.299572	0.252882	0.0786989	0.293459	0.236949	0.322961	0.346843	0.175233	0.115642	0.17219	0.220009	0.363589	0.150546	0.159858	0.026947	0.215099	0.0624481	0.292577	0.179177	0.0618778	0.524446
PC(18:1/22:6)	0.226341	-0.0372724	-0.231681	0.106077	0.0867406	0.183378	0.168104	0.140099	0.113088	0.0831747	-0.0430494	0.0660463	0.134598	0.195668	0.0866826	0.202251	0.153795	0.0270458	0.24585	0.141797	0.150257	0.373184	0.357887	0.328579	0.348773	0.270037	0.148976	0.615938	0.196269	0.207535	0.0920873	0.50806	0.243156	0.297959	0.121718	0.170984	0.214771	0.124183	0.0628072	0.335142	0.226019	0.0782063	0.00623008	0.028179	0.0297438	0.276357	0.172039	0.150299	0.253592
PC(18:2/20:3)	-0.00034851	-0.056223	-0.0329437	0.139513	0.379175	0.225394	0.218807	0.311508	0.14601	0.189543	0.0327843	0.199945	0.471916	0.518584	0.380074	0.209989	0.551502	0.523068	0.467056	0.439919	0.49606	0.213713	0.151242	0.316576	0.137305	0.502142	0.540982	-0.0620747	0.439569	0.396467	0.190117	0.0389757	0.295041	0.36861	0.458406	0.363644	0.341141	0.423956	0.369205	0.488575	0.0422363	0.227575	0.239158	0.219757	0.257651	0.122713	0.292556	0.217753	0.106201
PC(16:0/16:0)	0.0311354	0.00133539	-0.0445443	0.28307	0.309625	0.405489	0.483453	0.516244	0.39087	0.4104	0.246587	0.38804	0.329437	0.468746	0.403114	0.293532	0.563161	0.500392	0.482533	0.373291	0.428277	0.300458	0.275854	0.445194	0.347625	0.54355	0.428388	0.235658	0.453272	0.433257	0.342098	0.277397	0.411805	0.607416	0.597968	0.299789	0.303954	0.38196	0.313349	0.59306	0.263495	0.351919	0.282614	0.348712	0.246546	0.308444	0.306525	0.177859	0.23638
PC(16:0/18:1)	0.084883	-0.0287016	-0.109769	0.212628	0.314446	0.404134	0.449818	0.440041	0.293564	0.327172	0.219461	0.333684	0.3858	0.493643	0.375688	0.244089	0.665071	0.616863	0.510991	0.512711	0.444081	0.356698	0.368021	0.436668	0.358491	0.540437	0.543455	0.252965	0.501877	0.501656	0.30684	0.271107	0.37812	0.608607	0.715402	0.289201	0.253494	0.420043	0.375513	0.706948	0.252299	0.327936	0.244627	0.389677	0.237603	0.34083	0.401577	0.179915	0.288457
PC(16:0/20:1)	0.111963	-0.0365971	-0.130223	0.142709	0.253272	0.283852	0.308555	0.353405	0.271372	0.289413	0.101333	0.278782	0.296765	0.388951	0.257013	0.226918	0.453346	0.354894	0.394605	0.288585	0.405919	0.303168	0.255826	0.391604	0.268632	0.411518	0.315076	0.268857	0.355242	0.369913	0.189918	0.29228	0.331508	0.454405	0.422812	0.268815	0.30089	0.327013	0.251126	0.533359	0.168163	0.22652	0.154634	0.162962	0.170387	0.274564	0.278229	0.133034	0.171347
PC(18:0/18:0)	0.0226352	-0.0304755	-0.0549877	0.268327	0.444017	0.361938	0.35786	0.472825	0.304265	0.357297	0.259107	0.399832	0.412348	0.472962	0.349525	0.303453	0.544743	0.492266	0.455859	0.525145	0.431656	0.432544	0.423976	0.447941	0.426965	0.51466	0.549983	0.296499	0.509077	0.566398	0.387059	0.343853	0.403167	0.531518	0.499233	0.337884	0.281528	0.437727	0.343526	0.610548	0.336755	0.35373	0.245103	0.338796	0.290885	0.306997	0.363496	0.203927	0.337851
PC(18:0/22:5)	-0.195032	0.0167754	0.200423	0.273037	0.366879	0.35055	0.342282	0.372832	0.212017	0.288486	0.402417	0.33088	0.320231	0.307368	0.262827	0.352057	0.452232	0.47119	0.287964	0.605385	0.420758	0.440189	0.513094	0.290658	0.645632	0.406698	0.603891	0.242516	0.397468	0.490379	0.61434	0.266105	0.299314	0.464318	0.481919	0.233566	0.145603	0.499308	0.22177	0.419662	0.470904	0.183201	0.339257	0.484267	0.339128	0.229738	0.307344	0.264777	0.469226
PC(18:1/22:5)	0.143021	-0.0675633	-0.179288	0.307008	0.255481	0.29057	0.265732	0.340427	0.264448	0.265791	0.128431	0.210683	0.277813	0.379113	0.250797	0.319195	0.343626	0.294687	0.365671	0.316714	0.314146	0.301154	0.274095	0.338319	0.42604	0.377479	0.367244	0.16859	0.37597	0.372781	0.395251	0.238188	0.303346	0.39028	0.322828	0.302474	0.264893	0.299976	0.180965	0.443429	0.257302	0.119867	0.105099	0.152915	0.119725	0.0916433	0.217387	0.169485	0.171568
PC(14:0/20:3)	-0.134087	-0.0235932	0.114133	0.192305	0.286069	0.226709	0.262315	0.271604	0.269955	0.273411	0.178923	0.268492	0.325819	0.568688	0.249545	0.175329	0.719287	0.701373	0.502368	0.51559	0.554571	0.245444	0.287629	0.198885	0.22481	0.477419	0.549931	0.085641	0.421474	0.343436	0.205786	0.0985258	0.169373	0.418238	0.633131	0.212734	0.158331	0.556047	0.500116	0.435082	0.176791	0.367142	0.394963	0.499853	0.359168	0.269321	0.394705	0.284776	0.301825
PC(16:0/18:3)	-0.0109608	0.0188851	0.00474834	0.050264	0.211725	0.21372	0.318473	0.203124	0.14214	0.159003	0.0462501	0.154484	0.290004	0.389654	0.27697	0.148871	0.646734	0.653037	0.39413	0.740343	0.37763	0.342266	0.42338	0.256071	0.238797	0.439571	0.729846	0.098167	0.349161	0.283819	0.224913	0.103864	0.248281	0.411667	0.605208	0.210087	0.178884	0.353728	0.428956	0.418599	0.118989	0.261795	0.253942	0.463774	0.241069	0.227678	0.215079	0.111327	0.384253
PC(17:0/20:4)	0.0667985	-0.0148983	-0.0663675	0.344139	0.257334	0.272578	0.220266	0.299316	0.324404	0.336089	0.249383	0.292223	0.219423	0.27084	0.202657	0.349766	0.271898	0.21145	0.487968	0.158026	0.277455	0.301773	0.306096	0.259519	0.457239	0.332705	0.202323	0.348242	0.523369	0.389611	0.401007	0.366553	0.223744	0.428645	0.196749	0.216447	0.204634	0.378036	0.0865473	0.340959	0.578288	0.106802	0.132028	0.218808	0.14137	0.160519	0.222985	0.202794	0.238735
PC(18:0/16:1)	-0.111966	-0.0412109	0.0832503	0.205175	0.231419	0.32406	0.408955	0.331381	0.280057	0.32926	0.275072	0.299004	0.262888	0.462089	0.249571	0.131711	0.685168	0.757242	0.426271	0.636011	0.430051	0.257705	0.377899	0.226442	0.27163	0.413753	0.611083	0.0761896	0.432846	0.370507	0.266015	0.0741759	0.211931	0.426917	0.820433	0.132388	0.0427507	0.449052	0.364476	0.458504	0.159463	0.351184	0.341756	0.59235	0.335706	0.265619	0.415897	0.210944	0.364538
PC(18:0/22:4)	-0.222196	0.0186028	0.2199	0.290945	0.338485	0.299379	0.278741	0.386864	0.28129	0.308677	0.383905	0.343791	0.282579	0.325151	0.231609	0.37803	0.422799	0.471167	0.250401	0.491847	0.490612	0.212268	0.243448	0.26417	0.565151	0.4113	0.550871	0.0746644	0.377064	0.455837	0.697312	0.158608	0.291416	0.469494	0.490416	0.248986	0.181825	0.55194	0.215655	0.403709	0.510411	0.212461	0.339749	0.478449	0.314353	0.147868	0.275206	0.231166	0.267401
PC(18:1/18:1)	0.368641	-0.0906692	-0.425075	0.0609704	0.211501	0.168783	0.152448	0.251843	0.0499253	0.076876	-0.171357	0.0586361	0.282714	0.319366	0.257732	0.12771	0.237033	0.131767	0.31135	0.120366	0.128472	0.184832	0.0751346	0.368047	0.0793106	0.313449	0.190883	0.0643231	0.284081	0.317266	0.0763449	0.149528	0.328432	0.271269	0.17732	0.327155	0.318416	0.0368453	0.194105	0.507209	-0.0161298	0.0648651	-0.167009	-0.169514	-0.0911442	0.00302656	0.152116	-0.0342601	-0.0827184
PC(18:1/18:2)	0.331671	-0.100534	-0.396152	0.0779112	0.250855	0.106982	0.0928946	0.226114	0.0341039	0.0501619	-0.248765	-0.0136518	0.343808	0.340799	0.292692	0.140911	0.191705	0.0836887	0.34189	0.0598652	0.133856	0.148394	-0.0171987	0.355658	0.0179769	0.367006	0.179211	-0.0325266	0.303413	0.280219	0.0374493	0.0907832	0.332082	0.235819	0.0682349	0.38795	0.43543	0.0058454	0.194651	0.427181	-0.0814423	0.0155394	-0.115882	-0.25444	-0.0474263	-0.0468727	0.0349048	0.00378414	-0.157346
PC(18:1/22:4)	-0.023663	-0.00199157	0.0238283	0.271991	0.312177	0.276343	0.24601	0.333692	0.256046	0.278492	0.197932	0.269722	0.289816	0.358898	0.225364	0.318483	0.343945	0.31984	0.306922	0.287052	0.384491	0.217476	0.181868	0.286433	0.413459	0.445421	0.370579	0.121669	0.363473	0.398762	0.442246	0.20115	0.309881	0.422711	0.335332	0.261804	0.292109	0.389203	0.216696	0.416061	0.367941	0.188048	0.235599	0.288569	0.246384	0.151684	0.270388	0.235903	0.171716
PC(18:2/18:3)	0.205656	-0.0102136	-0.221688	-0.0619567	0.181317	0.0527717	0.0915356	0.0801988	-0.0595119	-0.0176698	-0.223606	-0.0241563	0.259324	0.209558	0.249748	0.0654284	0.215884	0.142004	0.227045	0.273536	0.0994867	0.18304	0.128481	0.233391	0.0346219	0.289013	0.34087	-0.0113142	0.188729	0.171426	0.0382994	0.0518076	0.245213	0.178949	0.117013	0.231705	0.285245	0.0118616	0.193688	0.279133	-0.0560601	0.0361765	-0.0395388	-0.095195	0.0150213	0.0250498	-0.048401	-0.0216996	0.0507939
PC(18:2/20:2)	0.116694	-0.0764189	-0.175679	0.0698973	0.211991	0.157452	0.13571	0.189491	0.0878296	0.100594	-0.101065	0.0714724	0.285277	0.310995	0.232451	0.167559	0.249542	0.185321	0.24509	0.145548	0.282115	0.12286	5.33904e-05	0.312215	0.0653708	0.394734	0.252218	0.0404324	0.20812	0.235372	0.0857836	0.0976959	0.287573	0.255986	0.177116	0.30883	0.36579	0.154781	0.192104	0.367069	-0.0185965	0.0920018	0.0797074	-0.0471102	0.106953	0.0759149	0.131268	0.130285	-0.0516141
PC(14:0/18:1)	0.0865202	-0.0283726	-0.114947	0.119522	0.257139	0.244436	0.336881	0.257782	0.214017	0.224678	0.0784811	0.214534	0.343462	0.609435	0.322015	0.141492	0.799378	0.740851	0.579536	0.596261	0.401841	0.335297	0.385288	0.278363	0.221712	0.453878	0.582693	0.137221	0.481463	0.367417	0.172313	0.14982	0.229823	0.44311	0.649769	0.245363	0.164848	0.380757	0.578488	0.508392	0.109928	0.369153	0.223052	0.421568	0.2194	0.264643	0.336322	0.13254	0.310443
PC(16:0/22:6)	0.0976174	0.00258819	-0.082292	0.133658	0.089359	0.320809	0.331444	0.218397	0.188673	0.171055	0.191345	0.193179	0.134107	0.181334	0.128681	0.276206	0.287978	0.159968	0.282412	0.238958	0.244073	0.488072	0.517005	0.355089	0.487093	0.346151	0.208895	0.838458	0.258623	0.286307	0.175702	0.666106	0.271967	0.470549	0.282587	0.12629	0.184253	0.267936	0.113057	0.398987	0.4006	0.148367	0.189646	0.255826	0.181942	0.480926	0.278889	0.234747	0.438906
PC(14:0/18:2)	-0.00123788	-0.0459681	-0.0463359	0.136304	0.303792	0.188419	0.253294	0.225693	0.223111	0.209215	0.0374529	0.192925	0.393167	0.590658	0.315835	0.169421	0.71292	0.63721	0.550664	0.474447	0.431876	0.291083	0.272729	0.235588	0.163847	0.497716	0.523959	0.087944	0.437619	0.320238	0.135251	0.127723	0.222996	0.405727	0.518087	0.299228	0.279633	0.3849	0.542325	0.427933	0.0862906	0.303458	0.289848	0.351647	0.273337	0.23117	0.258542	0.197453	0.241673
PC(15:0/18:2)	0.141645	-0.069142	-0.188629	0.23457	0.272614	0.166292	0.210029	0.26086	0.247022	0.24769	-0.00425328	0.166327	0.336081	0.532939	0.329437	0.142376	0.527228	0.431014	0.725527	0.193078	0.314063	0.226187	0.147825	0.284882	0.11339	0.429395	0.280758	0.0815487	0.555882	0.319922	0.0715218	0.145938	0.238003	0.342233	0.304425	0.317939	0.34317	0.259921	0.362183	0.391232	0.0487364	0.202903	0.140347	0.0405244	0.141697	0.156211	0.178122	0.138673	0.0374045
PC(16:0/18:0)	0.0524265	-0.0382316	-0.0871597	0.275601	0.443636	0.415667	0.434935	0.522468	0.302084	0.348804	0.245232	0.374006	0.483023	0.533357	0.407924	0.284811	0.639284	0.587449	0.507839	0.523342	0.446756	0.400431	0.370809	0.492663	0.384737	0.633407	0.573905	0.235564	0.53116	0.569081	0.343597	0.280919	0.419619	0.604707	0.617127	0.376472	0.340899	0.414892	0.41507	0.699614	0.25821	0.409682	0.288131	0.354182	0.300777	0.319694	0.38281	0.219629	0.296427
PC(16:0/20:4)	-0.118951	0.0303363	0.137914	0.291948	0.229011	0.352057	0.345375	0.361174	0.341759	0.343112	0.368277	0.360431	0.234807	0.259009	0.202623	0.420858	0.394609	0.365972	0.309576	0.360934	0.431215	0.330174	0.400288	0.301144	0.571734	0.454174	0.395544	0.393998	0.372972	0.41254	0.551357	0.391392	0.261643	0.611427	0.505607	0.158583	0.146468	0.554761	0.127419	0.462094	0.739462	0.217261	0.348734	0.559813	0.303878	0.328543	0.356768	0.289719	0.438611
PC(16:0/20:5)	-0.0167935	0.0279465	0.036601	0.108421	0.189226	0.295675	0.415384	0.220266	0.15928	0.21054	0.16506	0.192103	0.246658	0.329336	0.261651	0.230927	0.576114	0.51554	0.390831	0.73333	0.26901	0.675414	0.866686	0.310686	0.334736	0.350407	0.606711	0.410415	0.363232	0.305917	0.181014	0.338354	0.241474	0.438232	0.522816	0.149823	0.0868581	0.341934	0.340217	0.389677	0.31298	0.205209	0.210448	0.441441	0.215966	0.405946	0.265001	0.138588	0.731467
PC(16:0/22:4)	-0.129809	0.0138097	0.129599	0.278989	0.274973	0.31569	0.296554	0.381904	0.307019	0.332622	0.330716	0.327613	0.269962	0.34331	0.230655	0.329881	0.487361	0.525906	0.324948	0.431913	0.499548	0.121769	0.144184	0.250677	0.534136	0.421629	0.497006	0.0157765	0.407731	0.42324	0.666711	0.107312	0.269223	0.502758	0.584319	0.228266	0.160118	0.540048	0.233436	0.451541	0.456155	0.238517	0.351858	0.489931	0.294447	0.151835	0.297068	0.227159	0.186096
PC(17:0/18:1)	0.24589	-0.0549753	-0.287882	0.301459	0.318773	0.283922	0.28676	0.36909	0.301734	0.32815	0.122632	0.263669	0.336403	0.500772	0.34159	0.240347	0.4899	0.418368	0.687196	0.249048	0.296956	0.292707	0.23042	0.374499	0.254614	0.406558	0.319979	0.168985	0.652844	0.43559	0.223751	0.226785	0.32057	0.422242	0.347893	0.354899	0.313036	0.276036	0.272167	0.514717	0.190483	0.186977	0.0443906	0.0676764	0.0846148	0.144904	0.207626	0.0849152	0.0545853
PC(17:0/18:2)	0.204931	-0.0799908	-0.256298	0.30372	0.350623	0.232375	0.215757	0.331844	0.256303	0.278485	0.0398513	0.192874	0.383681	0.466561	0.369194	0.237498	0.35788	0.26802	0.664974	0.0889951	0.251047	0.246675	0.117793	0.367886	0.174297	0.431748	0.201463	0.110427	0.625149	0.395821	0.146075	0.194986	0.3306	0.349306	0.153089	0.409339	0.439428	0.189367	0.232893	0.421663	0.113332	0.103912	0.0579797	-0.0965478	0.0981206	0.10317	0.112805	0.119739	-0.018888
PC(18:0/18:3)	-0.0666916	0.0148769	0.0618111	0.0484238	0.257433	0.193646	0.278512	0.203658	0.0771787	0.135069	0.0688795	0.153846	0.288166	0.349275	0.26618	0.123768	0.549131	0.586121	0.306312	0.76753	0.319639	0.336404	0.429139	0.225946	0.217344	0.402029	0.748721	0.0389446	0.316464	0.307575	0.228062	0.0553353	0.229698	0.325353	0.504771	0.193743	0.157481	0.319212	0.386049	0.361333	0.111851	0.226123	0.224237	0.43443	0.253508	0.165113	0.211799	0.100986	0.398122
PC(18:0/20:0)	0.117883	0.0331363	-0.100168	0.0971554	0.14193	0.223303	0.211092	0.174212	0.111557	0.129926	0.0746071	0.129997	0.149674	0.142004	0.157466	0.271623	0.169064	0.0535286	0.208635	0.179856	0.215474	0.36383	0.306077	0.337538	0.337509	0.278537	0.211608	0.458851	0.234822	0.317688	0.210903	0.46314	0.353537	0.33655	0.140845	0.232501	0.280153	0.18704	0.0753046	0.349496	0.284781	0.0844148	0.00941796	0.0502504	0.032791	0.258947	0.119567	0.051881	0.17513
PC(18:0/20:4)	-0.189405	0.0115368	0.1945	0.323408	0.332431	0.3415	0.26161	0.368128	0.285133	0.32356	0.417214	0.392346	0.260069	0.18067	0.16991	0.476225	0.192421	0.17962	0.172303	0.317966	0.363696	0.366559	0.418648	0.28812	0.632498	0.395001	0.37447	0.379609	0.308879	0.454437	0.630324	0.40679	0.284475	0.496511	0.258736	0.187611	0.182375	0.510963	0.0350913	0.360699	0.816931	0.13404	0.285856	0.430756	0.292352	0.231437	0.297289	0.311329	0.430632
PC(18:0/20:5)	-0.0426907	0.0184566	0.0557214	0.0953669	0.230106	0.285309	0.383874	0.211847	0.0974066	0.17371	0.168656	0.190486	0.267257	0.300722	0.266842	0.249043	0.496987	0.450128	0.326928	0.759764	0.247646	0.708204	0.892922	0.318841	0.37001	0.315485	0.635731	0.39347	0.333031	0.336897	0.228782	0.34666	0.269121	0.390558	0.427477	0.17697	0.103184	0.320024	0.304732	0.357035	0.320821	0.159242	0.176555	0.404743	0.204421	0.347699	0.233067	0.132645	0.730501
PC(18:0/22:6)	-0.0763541	0.0254159	0.0988388	0.164493	0.170354	0.322177	0.315729	0.236463	0.175892	0.193038	0.287062	0.244724	0.152422	0.175436	0.12741	0.310034	0.277748	0.198959	0.222516	0.375593	0.301559	0.547015	0.602484	0.334218	0.571531	0.343666	0.336635	0.840953	0.261355	0.347673	0.276535	0.67092	0.273792	0.448408	0.271506	0.134019	0.17827	0.364125	0.121341	0.35688	0.468269	0.149328	0.259814	0.358578	0.274421	0.471076	0.304657	0.280399	0.549348
PC(18:1/20:2)	0.0754594	-0.0452771	-0.0976265	0.194454	0.241507	0.276293	0.260459	0.317837	0.251312	0.272863	0.067257	0.229454	0.290583	0.468117	0.244631	0.210289	0.476916	0.44518	0.410925	0.313112	0.477591	0.157892	0.114278	0.323408	0.184585	0.454697	0.393527	0.0699842	0.38609	0.375888	0.180638	0.125581	0.285324	0.400128	0.472333	0.294254	0.29012	0.385095	0.286779	0.519808	0.0975245	0.235593	0.207615	0.213398	0.220162	0.191244	0.345329	0.225033	0.0890943
PC(18:1/20:4)	0.0930998	-0.0725957	-0.131339	0.338993	0.286056	0.286933	0.23179	0.353634	0.293668	0.314674	0.14586	0.268816	0.271703	0.313806	0.228618	0.416978	0.218058	0.149982	0.313252	0.205272	0.288833	0.278408	0.26319	0.333314	0.446854	0.400214	0.292279	0.244044	0.372617	0.410438	0.47267	0.315901	0.306641	0.456264	0.235389	0.287706	0.259994	0.359661	0.0564189	0.463109	0.588741	0.0969811	0.0706226	0.206274	0.0925271	0.0951814	0.238007	0.189562	0.212478
PC(18:2/16:1)	0.0816842	-0.0732629	-0.132227	0.274222	0.253351	0.255358	0.278236	0.311309	0.3164	0.306713	0.0240237	0.188009	0.32985	0.475634	0.301646	0.22268	0.44413	0.413669	0.498796	0.259044	0.379148	0.193795	0.117495	0.336974	0.150748	0.502235	0.379685	0.0418556	0.45258	0.337414	0.16308	0.119439	0.311235	0.390955	0.473956	0.333787	0.364461	0.294035	0.227186	0.477172	0.077004	0.155225	0.165419	0.145974	0.172225	0.126814	0.244875	0.217483	0.0573497
PC(14:0/20:4)	-0.0844166	-0.00421539	0.0747782	0.237687	0.291829	0.289386	0.329601	0.288286	0.28013	0.312196	0.218916	0.308193	0.307558	0.502316	0.286671	0.300276	0.651525	0.592718	0.502697	0.52992	0.450589	0.356212	0.425292	0.277052	0.393162	0.44672	0.528159	0.225238	0.483286	0.400504	0.406715	0.243354	0.263209	0.502758	0.531039	0.222921	0.186252	0.513208	0.416621	0.411855	0.463505	0.28917	0.285066	0.510389	0.261349	0.262107	0.265132	0.174803	0.388812
PC(16:0/18:2)	0.0560134	-0.0477463	-0.0971127	0.217126	0.361931	0.314634	0.342315	0.432423	0.27266	0.29044	0.103284	0.25469	0.450844	0.459899	0.392468	0.25107	0.519099	0.447028	0.49687	0.295496	0.424402	0.284942	0.191268	0.418269	0.245239	0.639226	0.415102	0.158527	0.464116	0.432413	0.221	0.221057	0.398658	0.558861	0.489787	0.371378	0.440703	0.347264	0.345555	0.598972	0.178286	0.236982	0.322109	0.209516	0.31938	0.297994	0.297594	0.258322	0.163257
PC(17:0/20:3)	-0.0176309	0.0155994	0.0314811	0.275356	0.300274	0.288648	0.271292	0.318123	0.312467	0.334933	0.24087	0.306426	0.299017	0.43783	0.272956	0.255682	0.463313	0.421678	0.541699	0.266309	0.479428	0.228188	0.203844	0.264853	0.313184	0.44408	0.356846	0.179954	0.527541	0.416196	0.277725	0.202931	0.238954	0.411403	0.401956	0.257831	0.253931	0.501853	0.231545	0.413586	0.289769	0.253939	0.307636	0.293682	0.299425	0.242112	0.369928	0.297922	0.174491
PC(18:0/18:2)	0.0215305	-0.0741063	-0.0773657	0.216649	0.526458	0.321592	0.297902	0.456412	0.16191	0.248839	0.111656	0.270181	0.569036	0.471036	0.442958	0.281732	0.455203	0.38253	0.428786	0.411291	0.380089	0.379332	0.26931	0.466406	0.263028	0.640825	0.527785	0.101761	0.476551	0.544816	0.292739	0.20539	0.471073	0.465941	0.319914	0.46345	0.509452	0.321569	0.366818	0.565667	0.177377	0.192706	0.251587	0.1415	0.31484	0.193105	0.256564	0.235284	0.187747
PC(18:1/16:1)	0.126503	-0.0771625	-0.176802	0.215228	0.179868	0.331913	0.380108	0.310568	0.259456	0.286716	0.0967221	0.21425	0.263453	0.487995	0.28125	0.221354	0.565914	0.536924	0.483898	0.421086	0.387695	0.273719	0.291877	0.367895	0.248562	0.445548	0.471251	0.173769	0.452197	0.384119	0.20262	0.193554	0.298307	0.457205	0.664247	0.260782	0.217055	0.35357	0.27772	0.588427	0.143721	0.243712	0.126192	0.309897	0.129972	0.21461	0.389101	0.177434	0.193486
PC(18:1/18:3)	0.213827	-0.0288188	-0.24251	-0.0459721	0.155968	0.0914421	0.137653	0.0952634	-0.0615795	-0.0206221	-0.210334	-0.0276104	0.232978	0.265746	0.216391	0.0509571	0.31016	0.250941	0.250464	0.414126	0.125657	0.211704	0.209175	0.233354	0.0401355	0.277668	0.438701	-0.0191426	0.207589	0.185614	0.0516856	0.0254899	0.236133	0.181745	0.225751	0.225639	0.226822	0.0452147	0.271548	0.323375	-0.0832282	0.0699201	-0.0748257	-0.00453788	-0.0204858	-0.00879118	0.0331354	-0.0529857	0.107596
PC(18:2/22:6)	0.147606	-0.000959103	-0.152743	0.0348868	0.133472	0.182987	0.181032	0.153298	0.0626992	0.0867053	-0.039837	0.0545354	0.193042	0.168984	0.180948	0.184491	0.17604	0.0847189	0.200163	0.186286	0.171994	0.30624	0.259954	0.285514	0.242742	0.319456	0.224714	0.303604	0.194592	0.255439	0.145021	0.31629	0.307071	0.294238	0.14951	0.206337	0.25847	0.141153	0.102255	0.343822	0.189157	0.0537254	-0.0171203	0.0250765	0.00629178	0.138003	0.0602196	0.0211459	0.15004
PC(15:0/18:1)	0.189533	-0.0783909	-0.231144	0.227185	0.275212	0.233958	0.278338	0.319876	0.265809	0.269494	0.0852984	0.234193	0.342193	0.548127	0.357696	0.171889	0.581846	0.496862	0.699526	0.303813	0.330373	0.292805	0.244325	0.327625	0.211827	0.408947	0.355903	0.130821	0.593399	0.422733	0.16678	0.20015	0.293002	0.416392	0.417071	0.317792	0.283236	0.28752	0.371504	0.500155	0.123755	0.247531	0.0894345	0.14389	0.0936651	0.155012	0.212495	0.0895235	0.0994501
PC(16:0/20:2)	-0.0867596	-0.040932	0.0582303	0.235924	0.24788	0.371686	0.376066	0.350332	0.333658	0.330939	0.235389	0.323355	0.312987	0.48466	0.24621	0.279978	0.648162	0.616462	0.461346	0.445516	0.663401	0.252971	0.255488	0.329553	0.352064	0.52892	0.499791	0.217379	0.450305	0.418669	0.314405	0.227902	0.295646	0.555431	0.663385	0.254088	0.264804	0.591296	0.358488	0.556019	0.265862	0.300827	0.41457	0.463846	0.371747	0.356278	0.429655	0.32186	0.25981
PC(16:0/22:5)	0.0149778	-0.00320446	-0.0181568	0.286748	0.296358	0.388167	0.425652	0.411396	0.257854	0.303039	0.310881	0.300918	0.357518	0.38368	0.347418	0.387503	0.547341	0.482709	0.449491	0.537663	0.40759	0.497098	0.535947	0.403358	0.67058	0.465603	0.542898	0.32742	0.490848	0.51011	0.597778	0.362373	0.360187	0.595604	0.549221	0.299666	0.23287	0.459552	0.280228	0.558841	0.478499	0.197566	0.264565	0.398903	0.237831	0.26403	0.304687	0.215418	0.417681
PC(18:0/18:1)	0.075785	-0.0388087	-0.110646	0.210909	0.479827	0.366715	0.368549	0.484996	0.221001	0.306965	0.182729	0.355119	0.474612	0.516624	0.414024	0.241574	0.589118	0.539428	0.477228	0.557591	0.404282	0.40926	0.384947	0.460152	0.33287	0.544854	0.598205	0.169739	0.52366	0.591563	0.33437	0.240601	0.423895	0.51106	0.528511	0.381366	0.317029	0.386056	0.417697	0.667234	0.216683	0.290025	0.176427	0.26313	0.236592	0.236348	0.341856	0.13567	0.26602
PC(18:0/20:3)	-0.299645	-0.0274925	0.284158	0.279772	0.424249	0.346411	0.330834	0.402	0.302576	0.350783	0.362408	0.40542	0.405398	0.483694	0.283145	0.327649	0.628594	0.667222	0.422514	0.627907	0.721335	0.345265	0.394961	0.319231	0.427621	0.55891	0.706291	0.17015	0.480722	0.534144	0.418896	0.206543	0.277641	0.510055	0.656513	0.284075	0.234599	0.772213	0.376818	0.521998	0.372054	0.317343	0.500013	0.589885	0.495038	0.307888	0.512036	0.409341	0.409845
PC(18:1/20:3)	-0.0146026	-0.0845335	-0.0297889	0.287479	0.327588	0.280874	0.268071	0.361747	0.294656	0.307723	0.112764	0.266266	0.379536	0.555953	0.293899	0.283486	0.558813	0.537302	0.483899	0.417225	0.606029	0.23387	0.202952	0.355984	0.253842	0.521664	0.527187	0.0655159	0.482517	0.452343	0.255501	0.148035	0.285872	0.444711	0.548594	0.355885	0.30971	0.569533	0.362022	0.569465	0.185643	0.265371	0.271996	0.309821	0.277442	0.186384	0.432103	0.306378	0.155973
PC(18:2/20:4)	0.085765	-0.0513179	-0.127749	0.165288	0.398048	0.212545	0.19651	0.301872	0.131874	0.19642	0.0364827	0.205277	0.442119	0.374788	0.369981	0.318034	0.353874	0.274865	0.367292	0.355953	0.284022	0.293292	0.239433	0.330672	0.310845	0.452107	0.424111	0.0665861	0.394719	0.405255	0.410467	0.168815	0.348768	0.409552	0.232752	0.335647	0.355789	0.287161	0.229647	0.434968	0.364176	0.0882813	0.0613007	0.159257	0.108609	0.0363768	0.0682554	0.0619772	0.157269
PE(18:0/22:5)	-0.171543	0.0172411	0.184036	0.349384	0.381125	0.395537	0.352026	0.460636	0.397415	0.46763	0.447616	0.489986	0.317546	0.350417	0.250416	0.257516	0.452903	0.488308	0.318773	0.461088	0.413016	0.274758	0.376013	0.220485	0.469966	0.47966	0.487637	0.163141	0.377857	0.381049	0.449122	0.152872	0.207441	0.472698	0.529609	0.129134	0.07244	0.506142	0.224785	0.420675	0.411285	0.303272	0.545864	0.550271	0.514589	0.340687	0.494431	0.438373	0.467604
PE(18:1/18:1)	0.0266974	-0.055313	-0.0712051	0.10938	0.257402	0.156629	0.123353	0.321028	0.207863	0.268963	0.00919499	0.255875	0.167308	0.228189	0.101729	-0.00390854	0.185578	0.168015	0.153855	0.0909901	0.168272	0.021435	0.0273236	0.159495	0.0137377	0.355788	0.14203	0.0542211	0.139326	0.190138	-0.00950753	0.0345834	0.125157	0.194274	0.239766	0.0876373	0.0814542	0.155404	0.135449	0.329851	0.023028	0.218852	0.298734	0.123681	0.3564	0.210899	0.474637	0.324458	0.164439
PE(18:1/22:4)	-0.111059	-0.0037269	0.110464	0.377951	0.357907	0.297169	0.21994	0.423019	0.416084	0.460942	0.313319	0.440431	0.260471	0.326633	0.230131	0.189853	0.224694	0.237232	0.251923	0.129638	0.279181	0.0601677	0.0421124	0.154285	0.190217	0.382808	0.222755	0.0421479	0.257202	0.250796	0.215465	0.0666303	0.156862	0.27708	0.227553	0.171275	0.147958	0.304962	0.121545	0.274355	0.242248	0.196485	0.309582	0.19675	0.307336	0.12576	0.337227	0.309601	0.115226
PE(18:1/22:5)	-0.0633272	-0.00521104	0.052902	0.294546	0.30022	0.309552	0.273007	0.386257	0.357847	0.381325	0.245064	0.351744	0.255422	0.355368	0.195578	0.196494	0.371346	0.392515	0.321319	0.295209	0.363279	0.151684	0.187993	0.240114	0.314539	0.482543	0.355741	0.101974	0.337362	0.326285	0.277664	0.122155	0.189834	0.402578	0.45397	0.194841	0.153198	0.405267	0.185986	0.442118	0.264803	0.313631	0.419128	0.407099	0.40691	0.284789	0.481688	0.398223	0.265065
PE(18:2/18:2)	0.0068646	-0.0326129	-0.032854	0.0640431	0.280087	0.0787809	0.0921096	0.262791	0.108584	0.147512	-0.067845	0.123545	0.239031	0.206993	0.130678	0.00555682	0.197031	0.208598	0.154747	0.156716	0.167846	0.00744427	-0.018962	0.163274	-0.029592	0.363954	0.222405	-0.110123	0.166283	0.166268	0.0175361	-0.079883	0.144866	0.136473	0.174997	0.176797	0.172538	0.105206	0.192173	0.236758	-0.0916593	0.18179	0.34698	0.0823484	0.391935	0.116161	0.243225	0.278448	0.117255
PE(O-16:0/20:4)	-0.00806721	0.0478947	0.0403292	0.193962	0.243277	0.244422	0.207624	0.303857	0.18011	0.242401	0.225865	0.276961	0.165328	0.122018	0.210239	0.239344	0.0762358	0.0242314	0.135221	0.109794	0.159085	0.193981	0.147946	0.242919	0.299483	0.240669	0.126843	0.219997	0.228686	0.320412	0.329243	0.254651	0.298944	0.294422	0.0658969	0.172852	0.217067	0.197793	-0.0369635	0.247892	0.355071	0.0380575	0.0121753	0.0553444	0.0447405	0.0889838	-0.0147512	-0.0323714	0.0863379
PE(O-16:0/22:5)	-0.0418015	0.0461613	0.0691534	0.243594	0.343909	0.261716	0.252626	0.341646	0.20521	0.276569	0.24574	0.279709	0.336231	0.237577	0.311767	0.255185	0.279422	0.257284	0.267308	0.30631	0.278453	0.243518	0.206142	0.245931	0.287828	0.314537	0.360225	-0.0574377	0.361975	0.392995	0.426045	0.0707726	0.33493	0.353967	0.238627	0.282613	0.283315	0.295441	0.136337	0.33893	0.297076	0.0786147	0.0798378	0.147171	0.0931313	-0.0148625	0.012109	-0.0196768	0.0873224
PE(O-16:0/22:6)	0.0129771	-0.00340913	-0.0198241	0.0992093	0.15837	0.230375	0.227783	0.188366	0.0981345	0.0987593	0.114732	0.137492	0.182809	0.11421	0.178569	0.258343	0.19943	0.105533	0.229899	0.204154	0.236067	0.372968	0.333285	0.34039	0.356571	0.309218	0.220108	0.511859	0.262869	0.315141	0.224864	0.464219	0.328436	0.391289	0.158582	0.233619	0.313223	0.227879	0.0457657	0.34083	0.312557	0.042025	0.0763405	0.101102	0.0810611	0.279934	0.0522563	0.0423442	0.225407
PE(O-18:0/20:3)	-0.00465839	-0.0303989	-0.0264681	0.236743	0.343081	0.264201	0.246278	0.384074	0.239744	0.259701	0.189773	0.274177	0.357847	0.366167	0.307017	0.241784	0.382929	0.343751	0.421227	0.256127	0.438867	0.217108	0.129963	0.330252	0.307287	0.451546	0.329093	0.119477	0.456891	0.448781	0.306341	0.197334	0.319922	0.423138	0.332784	0.306756	0.327668	0.428236	0.20808	0.452216	0.230879	0.193726	0.213285	0.191155	0.218742	0.182872	0.193824	0.149717	0.0819366
PE(P-16:0/18:1)	0.00491642	0.0262213	0.0114906	0.26457	0.385803	0.316914	0.290752	0.416006	0.312048	0.387464	0.214912	0.391566	0.337385	0.314293	0.355807	0.234859	0.272827	0.209195	0.286279	0.238842	0.329011	0.245233	0.164488	0.362313	0.199553	0.369648	0.307186	0.124386	0.344134	0.419086	0.259384	0.216001	0.37301	0.372802	0.25699	0.316748	0.333282	0.283694	0.173171	0.455251	0.209925	0.130894	0.0430088	0.0647176	0.0824112	0.121491	0.0904303	0.010896	0.0773463
PE(P-18:0/16:0)	0.13395	-0.00723845	-0.120493	0.070832	0.21087	0.147112	0.174932	0.225174	0.0697475	0.0819674	-0.0381843	0.0588807	0.284284	0.239274	0.259085	0.231366	0.263856	0.188543	0.292721	0.230303	0.243219	0.238737	0.142293	0.33865	0.205824	0.303869	0.280498	0.0711241	0.320397	0.359626	0.276382	0.183548	0.354169	0.357106	0.196984	0.320012	0.356521	0.18938	0.147252	0.392031	0.184774	0.033401	-0.0671118	0.0118453	-0.026923	0.0497859	-0.0167089	-0.0833692	0.0357248
PE(P-18:0/18:1)	0.128932	-0.0149343	-0.132626	0.187735	0.347859	0.2275	0.189474	0.323071	0.178298	0.223981	0.0834182	0.245577	0.368961	0.279158	0.32299	0.22178	0.207365	0.12875	0.287122	0.170274	0.235079	0.233296	0.117892	0.378598	0.153116	0.328062	0.250375	0.0794226	0.364231	0.433366	0.225655	0.203761	0.383756	0.324441	0.142366	0.366799	0.375124	0.175775	0.137784	0.4548	0.156562	0.0560642	-0.076768	-0.0463203	-0.0136459	0.0809074	0.00372337	-0.0665744	0.0234965
PE(P-18:1/22:5)	0.00819788	-0.0155996	-0.0179936	0.36895	0.402753	0.306458	0.277219	0.427913	0.373973	0.420402	0.247244	0.382318	0.337903	0.315204	0.328908	0.291415	0.221638	0.195929	0.26797	0.255152	0.256871	0.259917	0.226608	0.297483	0.287825	0.371663	0.326928	0.0261869	0.349283	0.382575	0.362992	0.134634	0.347727	0.340666	0.200698	0.300441	0.294686	0.270488	0.108845	0.380602	0.296616	0.0997892	0.081437	0.0927585	0.118752	0.0590067	0.096991	0.0645497	0.137601
PE(16:0/18:2)	-0.118468	0.0137476	0.117944	0.159334	0.248969	0.212893	0.204227	0.32073	0.256717	0.279883	0.148985	0.256252	0.228686	0.299965	0.120286	0.0592931	0.433424	0.480727	0.273525	0.292486	0.343261	0.0201342	0.0724061	0.164399	0.12713	0.513541	0.340727	0.0212221	0.269681	0.23573	0.0960957	-0.0201331	0.11382	0.345191	0.491421	0.103953	0.0959439	0.335455	0.286843	0.367582	0.090786	0.382747	0.633752	0.488792	0.605696	0.362839	0.542882	0.475684	0.305713
PE(18:1/22:6)	0.0492824	0.00523877	-0.0463935	0.137339	0.0998397	0.247064	0.242083	0.216934	0.233968	0.207581	0.102975	0.193369	0.109877	0.191425	0.0484624	0.123955	0.268656	0.232729	0.219118	0.195304	0.231955	0.188108	0.265033	0.201174	0.243971	0.359966	0.190566	0.406257	0.209892	0.179064	0.0544216	0.284277	0.129053	0.315953	0.336937	0.0476055	0.0820919	0.246159	0.104189	0.339173	0.214895	0.221047	0.337691	0.308374	0.333651	0.414875	0.444147	0.377221	0.377592
PE(18:2/16:1)	0.0413004	0.0305771	-0.0200243	0.220981	0.216915	0.137202	0.131467	0.207629	0.208713	0.208344	0.0650967	0.143112	0.246475	0.305536	0.201981	0.159427	0.305368	0.292264	0.367872	0.219357	0.266055	0.145401	0.0713665	0.240388	0.0957102	0.351382	0.280877	-0.0244993	0.434389	0.340244	0.143341	0.0895709	0.257106	0.26836	0.250707	0.32776	0.290792	0.209987	0.17947	0.328145	0.0624403	0.148339	0.0709522	0.0829455	0.0921955	0.0780975	0.039455	0.00635101	0.0172699
PE(O-18:0/18:1)	0.102196	-0.028657	-0.112645	0.215378	0.32193	0.220127	0.232762	0.352715	0.272646	0.273356	0.0729457	0.256081	0.361862	0.428962	0.305105	0.168567	0.451544	0.393862	0.531094	0.275253	0.330078	0.206575	0.148369	0.323681	0.171207	0.410706	0.343483	0.0510955	0.489652	0.405835	0.205306	0.129189	0.302678	0.386668	0.3607	0.323522	0.25835	0.299139	0.290712	0.483518	0.131997	0.245046	0.170734	0.154663	0.196277	0.169354	0.250331	0.136846	0.107781
PE(P-16:0/22:5)	-0.125988	0.0516361	0.153107	0.379121	0.452623	0.360666	0.345912	0.494821	0.401559	0.501271	0.393453	0.502662	0.371035	0.350335	0.392459	0.280425	0.341042	0.336926	0.312624	0.357282	0.349876	0.257391	0.262478	0.259914	0.289474	0.396592	0.42596	-0.0436959	0.393472	0.400268	0.439915	0.0605589	0.336842	0.38635	0.344956	0.255015	0.236371	0.390616	0.174736	0.371953	0.344598	0.169215	0.197938	0.228417	0.197884	0.0812934	0.133198	0.0964613	0.182226
PE(P-18:0/20:4)	-0.0761837	0.0150209	0.0813588	0.348106	0.407638	0.298829	0.230799	0.418496	0.386409	0.454045	0.364666	0.504294	0.246127	0.186615	0.264625	0.257147	0.0890049	0.0600143	0.182197	0.101961	0.207152	0.16318	0.119332	0.229321	0.280285	0.295555	0.147881	0.187348	0.294246	0.355136	0.339919	0.219322	0.298888	0.292121	0.0706056	0.196982	0.230884	0.262245	0.0118012	0.263121	0.398563	0.0985066	0.108389	0.0855063	0.144617	0.127441	0.0616368	0.0687034	0.0869631
PE(18:0/22:4)	-0.225685	-0.00386622	0.221045	0.359324	0.41152	0.325396	0.247917	0.463743	0.468753	0.538892	0.443538	0.570563	0.248597	0.293811	0.203661	0.206636	0.278839	0.325544	0.185062	0.232951	0.355773	0.0161573	0.052308	0.103003	0.290878	0.352232	0.313988	-0.0229401	0.255617	0.288063	0.414266	0.0161002	0.146767	0.324972	0.365022	0.105786	0.0606732	0.42661	0.120083	0.287977	0.36165	0.271835	0.415489	0.398933	0.390031	0.160537	0.364172	0.32268	0.180559
PE(P-16:0/22:6)	-0.000906549	0.0574543	0.0355682	0.144525	0.159463	0.292014	0.288313	0.227685	0.215163	0.213634	0.203721	0.240922	0.165671	0.121449	0.167767	0.281234	0.174233	0.0796	0.203046	0.187129	0.280228	0.397972	0.374899	0.365395	0.372833	0.328461	0.193631	0.64862	0.238729	0.302623	0.19745	0.567433	0.34649	0.417263	0.187712	0.174036	0.273533	0.277841	0.0165057	0.355195	0.380126	0.106354	0.109922	0.163012	0.116979	0.377695	0.0845181	0.0762425	0.298028
PE(P-18:0/22:4)	-0.176247	-0.00881509	0.163557	0.372298	0.457051	0.218112	0.155531	0.443093	0.483572	0.545243	0.387974	0.592021	0.246835	0.258746	0.219149	0.159657	0.117527	0.141296	0.156003	0.0662298	0.236481	-0.0208996	-0.0394461	0.0666733	0.13151	0.264551	0.151903	-0.079307	0.203535	0.233462	0.265606	-0.0171934	0.139631	0.194895	0.129695	0.128721	0.106107	0.292197	0.0603668	0.184402	0.276553	0.187914	0.244844	0.138273	0.257831	0.0436633	0.182901	0.192332	0.0207046
PE(P-18:0/22:5)	-0.11772	0.00327153	0.11486	0.409011	0.514003	0.322291	0.283056	0.498568	0.457668	0.545914	0.406221	0.567679	0.374097	0.320408	0.358379	0.221241	0.240515	0.23445	0.273626	0.236201	0.264922	0.210655	0.186917	0.202987	0.248639	0.352669	0.302414	-0.02859	0.355112	0.382113	0.362675	0.065811	0.286784	0.300309	0.199271	0.23864	0.223112	0.311045	0.150639	0.303125	0.305698	0.155307	0.202722	0.13356	0.235735	0.0881402	0.139736	0.139765	0.132536
PE(P-18:1/20:3)	-0.0400454	0.0302148	0.0679559	0.298052	0.313198	0.272007	0.219158	0.33756	0.296922	0.326702	0.223115	0.325066	0.265176	0.291309	0.264458	0.213443	0.208298	0.188943	0.256807	0.165193	0.340596	0.135434	0.0723704	0.274342	0.162268	0.298644	0.245466	0.0676975	0.350199	0.372457	0.246746	0.16185	0.300092	0.283482	0.222324	0.268912	0.282853	0.323968	0.0953777	0.339954	0.204362	0.11959	0.0510488	0.0669254	0.0865185	0.0904646	0.0618676	0.0181036	0.013935
PE(16:0/22:6)	-0.0492035	0.0364836	0.0749789	0.132949	0.0822069	0.272205	0.224702	0.188255	0.231513	0.211541	0.205538	0.216948	0.0949648	0.186292	0.0193862	0.137469	0.324641	0.298671	0.223979	0.230031	0.254604	0.188104	0.282238	0.169779	0.28603	0.365468	0.208364	0.462303	0.201119	0.167758	0.0729315	0.304656	0.073091	0.351862	0.375375	0.00961387	0.0109677	0.301868	0.149803	0.301342	0.260072	0.280521	0.467387	0.476422	0.425718	0.496053	0.507024	0.43702	0.454834
PE(18:0/18:3)	-0.066119	-0.0502479	0.0140727	0.11084	0.255378	0.218014	0.250529	0.24182	0.166196	0.199628	0.122688	0.220513	0.278168	0.311777	0.20189	0.113915	0.481651	0.50195	0.304579	0.516517	0.317974	0.221857	0.285062	0.215532	0.177319	0.444674	0.547739	0.0789716	0.281755	0.267251	0.132017	0.0689843	0.188839	0.350374	0.506664	0.17295	0.120669	0.313766	0.303093	0.38434	0.0786992	0.291345	0.40363	0.408855	0.406492	0.287868	0.369991	0.293099	0.340617
PE(O-16:0/18:2)	0.0708806	0.0298156	-0.0510605	0.119766	0.213615	0.154312	0.149438	0.211106	0.0878823	0.106334	0.0393219	0.104112	0.241383	0.192728	0.208789	0.199956	0.170206	0.119851	0.216639	0.128181	0.192732	0.151765	0.0378798	0.280995	0.158636	0.279961	0.19667	0.0516267	0.275358	0.31874	0.208405	0.155716	0.303604	0.262998	0.116329	0.316128	0.329537	0.137513	0.107224	0.296142	0.119147	0.0360117	-0.0107776	-0.0400517	0.0234906	0.0188586	-0.0484968	-0.0395941	-0.0473298
PE(O-16:0/22:4)	-0.128402	0.0163378	0.133404	0.285534	0.326941	0.248105	0.224644	0.401346	0.317337	0.393087	0.290332	0.394116	0.233613	0.253482	0.259718	0.211467	0.205081	0.225339	0.181765	0.166924	0.292686	0.0299117	0.00383337	0.146543	0.208778	0.29743	0.254912	-0.108939	0.252213	0.287364	0.387888	-0.00789468	0.22556	0.291553	0.246463	0.172634	0.161892	0.315859	0.0907814	0.265824	0.300711	0.133538	0.167968	0.163509	0.170489	-0.0260611	0.11657	0.0893191	-0.00784961
PE(P-16:0/20:3)	-0.14344	0.0235191	0.16407	0.270777	0.335259	0.293336	0.264834	0.360331	0.289288	0.366163	0.296789	0.388247	0.270098	0.290503	0.281699	0.218943	0.283509	0.274747	0.27651	0.269132	0.410303	0.180722	0.1473	0.244027	0.226697	0.336502	0.321864	0.106217	0.355398	0.375049	0.296321	0.167438	0.286298	0.314948	0.296041	0.221331	0.235822	0.416827	0.128631	0.328185	0.236524	0.145881	0.143423	0.177259	0.163221	0.119074	0.102377	0.0519413	0.101586
PE(P-18:0/16:1)	-0.0473706	-0.0186776	0.032241	0.301339	0.338646	0.346812	0.374284	0.421576	0.316099	0.406026	0.284075	0.386981	0.316345	0.392055	0.338883	0.288647	0.456851	0.438654	0.389489	0.363553	0.403262	0.310541	0.291933	0.371551	0.288965	0.460515	0.414905	0.168726	0.42916	0.466882	0.313333	0.19963	0.384068	0.478782	0.493406	0.299588	0.291681	0.401014	0.262245	0.518147	0.275767	0.194898	0.188821	0.284476	0.178147	0.20352	0.241153	0.11477	0.196256
PE(P-18:1/20:4)	-0.0167798	0.0296076	0.0370717	0.298695	0.298128	0.270666	0.207483	0.339917	0.298885	0.349341	0.243776	0.359717	0.200677	0.136021	0.243311	0.264688	0.0226367	-0.0125587	0.115608	0.0828198	0.175241	0.156932	0.105982	0.244637	0.234129	0.254196	0.129622	0.172786	0.230968	0.311985	0.310174	0.235168	0.302346	0.276957	0.0471453	0.202075	0.252828	0.207191	-0.0463588	0.26848	0.370912	0.020439	-0.0164499	0.0219818	0.0315374	0.0554095	0.00367067	-0.00929653	0.0576302
PE(16:0/18:1)	-0.157437	-0.00333377	0.150606	0.182676	0.244384	0.26029	0.260123	0.354548	0.348652	0.38177	0.224777	0.380417	0.171264	0.315561	0.132031	0.0836497	0.40274	0.447456	0.23875	0.293213	0.342891	0.048774	0.143738	0.142022	0.144976	0.438659	0.319762	0.094913	0.231679	0.219512	0.101464	0.0392754	0.0881895	0.339449	0.516738	0.0615662	0.0150519	0.369786	0.247058	0.371626	0.151895	0.369527	0.562979	0.518729	0.541208	0.370778	0.595082	0.4541	0.343942
PE(18:0/18:2)	-0.0857195	-0.0297072	0.0569684	0.186524	0.370684	0.257255	0.22411	0.389836	0.261285	0.298764	0.149497	0.294432	0.377191	0.380877	0.220315	0.121135	0.453274	0.453014	0.346985	0.305144	0.370084	0.143588	0.127132	0.263068	0.148939	0.599109	0.394328	0.0498574	0.343462	0.331636	0.123746	0.0514605	0.228097	0.408997	0.45384	0.21015	0.24072	0.340042	0.317328	0.455546	0.103065	0.349351	0.599035	0.381453	0.601862	0.360761	0.528373	0.490167	0.283797
PE(18:0/20:2)	0.000233397	0.0366194	0.0133686	0.0719585	0.0701508	0.120613	0.116278	0.121647	0.113948	0.141393	0.0888691	0.124557	0.109648	0.149267	0.125151	0.0596006	0.210979	0.181187	0.162176	0.100533	0.150008	0.0808684	0.0826168	0.0957157	0.103549	0.140138	0.127917	0.101375	0.123834	0.160267	0.0840829	0.0628732	0.101711	0.177655	0.182821	0.13108	0.083906	0.132879	0.102575	0.189462	0.0653849	0.0976646	0.037259	0.0885879	-0.0111979	0.0618144	0.0718397	-0.00057226	0.0302283
PE(18:0/20:4)	-0.175272	-0.00339857	0.169667	0.392477	0.433733	0.403078	0.325465	0.5303	0.500044	0.571397	0.456596	0.606931	0.276698	0.341345	0.247047	0.228854	0.301279	0.308504	0.271151	0.217714	0.33274	0.140253	0.196371	0.188199	0.315293	0.471128	0.281922	0.198989	0.304532	0.326907	0.304729	0.168111	0.187697	0.415951	0.363843	0.10576	0.0946329	0.432254	0.138038	0.367341	0.444438	0.316872	0.497234	0.435204	0.48491	0.326984	0.497324	0.447655	0.330951
PE(O-18:0/22:4)	-0.120643	0.00294853	0.104782	0.358649	0.401026	0.245265	0.186036	0.436399	0.426465	0.456531	0.325451	0.474756	0.260743	0.279375	0.261573	0.227634	0.16873	0.171856	0.239939	0.0717667	0.271192	0.0139048	-0.0483367	0.139685	0.227395	0.318537	0.189491	-0.0500079	0.259463	0.285056	0.35027	0.0403236	0.189916	0.278959	0.179656	0.205972	0.184623	0.306876	0.0773694	0.260823	0.2998	0.165357	0.19162	0.126595	0.188936	0.0580789	0.159216	0.155877	-0.0273787
PE(P-16:0/20:4)	-0.128306	0.0523251	0.163025	0.318506	0.339019	0.312046	0.283318	0.397063	0.373169	0.449794	0.371524	0.480632	0.195267	0.184536	0.259889	0.266001	0.130628	0.112784	0.157098	0.18068	0.262443	0.185522	0.18039	0.214746	0.306064	0.299346	0.207928	0.237061	0.248946	0.30818	0.35041	0.246303	0.279015	0.32043	0.164418	0.144483	0.181697	0.324224	0.00232588	0.25795	0.417215	0.10249	0.13962	0.170098	0.15617	0.145682	0.080101	0.0699714	0.163966
PE(P-18:1/22:6)	0.138595	0.0315234	-0.116374	0.106743	0.0970163	0.21664	0.194822	0.147146	0.126769	0.116812	0.0449557	0.125612	0.111011	0.0604711	0.120139	0.225356	0.0249671	-0.0888763	0.105689	0.089784	0.120336	0.364263	0.316026	0.338372	0.279694	0.227039	0.0920217	0.613618	0.136584	0.229287	0.0854813	0.542202	0.335532	0.287418	0.018047	0.184283	0.265547	0.0959838	-0.0253833	0.299517	0.247025	0.0181998	-0.0703051	-0.0302047	-0.0266027	0.285556	0.00376544	-0.0108103	0.204176
PE(18:0/20:5)	-0.0111729	0.0158787	0.0162675	0.120854	0.219653	0.304381	0.379493	0.269792	0.202256	0.243447	0.179051	0.221228	0.261036	0.330435	0.24696	0.176932	0.543858	0.499977	0.369912	0.59705	0.262581	0.528738	0.665262	0.30138	0.280056	0.378733	0.511671	0.304869	0.336354	0.318043	0.145452	0.263209	0.224212	0.406531	0.511449	0.158148	0.099499	0.308416	0.331069	0.407247	0.225894	0.266889	0.291326	0.4275	0.287603	0.398976	0.339918	0.204054	0.607472
PE(18:0/22:6)	-0.107227	0.0252857	0.122262	0.15436	0.157776	0.327123	0.281864	0.244811	0.261363	0.252046	0.278003	0.293517	0.136821	0.192695	0.0517239	0.202553	0.333311	0.295585	0.22841	0.277108	0.29964	0.323518	0.41371	0.238228	0.380813	0.407631	0.255287	0.627336	0.226549	0.240874	0.125486	0.44548	0.14882	0.418812	0.388271	0.0420619	0.0576262	0.364583	0.146133	0.351081	0.351408	0.29475	0.500842	0.491999	0.47652	0.56952	0.528058	0.479051	0.553206
PE(18:1/20:3)	-0.0517284	-0.0516989	0.0141015	0.2704	0.291156	0.250459	0.22963	0.369812	0.373095	0.393066	0.161435	0.347153	0.258958	0.453331	0.193071	0.101764	0.431205	0.434419	0.382695	0.244892	0.402836	0.0546636	0.072465	0.21185	0.0933239	0.460248	0.324355	0.0242156	0.339464	0.257145	0.0703574	0.0253351	0.128198	0.306736	0.460603	0.183761	0.137318	0.394271	0.263081	0.393531	0.0695006	0.345265	0.383525	0.328892	0.377776	0.242805	0.462088	0.363038	0.161304
PE(O-18:0/20:4)	0.00087996	0.0108212	0.00627839	0.301743	0.340068	0.258364	0.220111	0.372793	0.29908	0.341781	0.276179	0.38448	0.237089	0.213085	0.257403	0.237791	0.134996	0.096035	0.2744	0.0956242	0.188513	0.16012	0.107559	0.241567	0.307504	0.290645	0.135236	0.194364	0.341165	0.363328	0.35035	0.236705	0.300358	0.32054	0.0981423	0.201458	0.215729	0.238373	0.00688335	0.288105	0.385985	0.104141	0.0765552	0.0743314	0.109787	0.125691	0.047336	0.0373185	0.0655756
PE(P-16:0/22:4)	-0.20058	0.00888835	0.198004	0.355124	0.391766	0.255919	0.240741	0.448914	0.495064	0.551344	0.385677	0.571131	0.214092	0.274496	0.256352	0.18845	0.1963	0.233158	0.18625	0.148089	0.30953	0.00365758	0.01526	0.0989663	0.163778	0.304185	0.233935	-0.0796388	0.226269	0.239363	0.314767	-0.0194488	0.165906	0.267827	0.263193	0.1238	0.101757	0.361377	0.0757789	0.234993	0.312006	0.205819	0.257419	0.230906	0.242947	0.0433809	0.175937	0.158014	0.0537522
PE(P-18:0/20:5)	0.121343	0.0279965	-0.100052	0.092125	0.191241	0.204742	0.298415	0.188621	0.115571	0.162327	0.0765241	0.138313	0.237007	0.213006	0.286913	0.192836	0.321928	0.231504	0.326344	0.427641	0.167067	0.616272	0.663105	0.354083	0.247621	0.260732	0.360491	0.400836	0.363096	0.337358	0.102426	0.393086	0.33154	0.321573	0.220564	0.244842	0.246473	0.15916	0.197179	0.341401	0.170186	0.0659181	-0.0211574	0.0714291	0.0290125	0.271443	0.011473	-0.0544032	0.387689
PE(P-18:0/22:6)	0.0984687	0.0137734	-0.0848157	0.141778	0.221915	0.245075	0.207414	0.228816	0.178922	0.174796	0.152079	0.233268	0.19605	0.113447	0.164942	0.229541	0.0979796	-0.0230583	0.191094	0.11629	0.165237	0.38655	0.327122	0.33922	0.345564	0.276337	0.115512	0.622367	0.23529	0.315359	0.162803	0.547304	0.343192	0.334591	0.038352	0.194916	0.283375	0.15991	0.0174327	0.318372	0.308755	0.0521681	-0.00259268	0.00805681	0.042419	0.311678	0.020717	0.00964057	0.215718
PE(P-18:1/18:1)	0.183728	-0.015591	-0.189396	0.116677	0.261892	0.165131	0.131908	0.264083	0.118619	0.154188	-0.0290657	0.158397	0.284346	0.218289	0.259737	0.167446	0.123547	0.0371553	0.185419	0.128103	0.152972	0.195136	0.0964793	0.330996	0.0572674	0.27273	0.205568	0.0599857	0.225835	0.316742	0.107616	0.165537	0.328613	0.243301	0.0833241	0.306414	0.321234	0.0935427	0.0912876	0.404398	0.0780538	0.0176939	-0.149141	-0.116565	-0.0768889	-0.00609324	0.00433593	-0.0929609	-0.0148971
PE(P-18:1/18:2)	0.109144	-0.0111001	-0.112856	0.122551	0.265713	0.10444	0.0589668	0.196309	0.0761681	0.0984096	-0.0431837	0.0816022	0.304536	0.201167	0.233589	0.13957	0.103728	0.0410762	0.164398	0.110454	0.1502	0.107454	-0.028472	0.263945	-0.00364118	0.275125	0.198633	-0.0689567	0.235347	0.272764	0.093426	0.0617902	0.30429	0.166753	0.00697297	0.331246	0.368357	0.057436	0.106395	0.2758	-0.0121278	-0.00948441	-0.0910978	-0.145728	-0.030488	-0.0466112	-0.10857	-0.0931901	-0.105205
PE(P-18:2/18:2)	0.0608848	0.01556	-0.0443624	0.112575	0.277912	0.141319	0.0709372	0.233148	0.0745141	0.0883358	0.000449786	0.0929868	0.323657	0.209327	0.226436	0.183465	0.156484	0.10327	0.15429	0.152716	0.23465	0.16735	0.0625225	0.275954	0.146012	0.370056	0.248642	0.04641	0.199287	0.278706	0.178203	0.142654	0.301906	0.248352	0.0879506	0.290877	0.348073	0.15144	0.126873	0.302211	0.103055	0.0744148	0.0899659	0.0177277	0.105323	0.0308565	0.0246867	0.0644904	0.0112911
PE(P-18:2/20:4)	-0.0264994	0.0580307	0.0665771	0.224132	0.260489	0.236291	0.193537	0.293051	0.224024	0.254536	0.206002	0.274054	0.184338	0.106926	0.193836	0.267573	0.013146	-0.0227301	0.0385428	0.111602	0.157907	0.176698	0.139059	0.222372	0.248458	0.265347	0.153072	0.183698	0.13608	0.255581	0.290818	0.229609	0.266106	0.26074	0.0242274	0.186344	0.228898	0.189254	-0.0524529	0.214223	0.342259	0.0335252	0.0411501	0.0516319	0.0695325	0.0526391	-0.0018817	0.0286572	0.115276
PE(16:0/22:4)	-0.226777	0.0228247	0.234017	0.276694	0.329294	0.275828	0.218497	0.391328	0.39794	0.432075	0.346699	0.45127	0.206601	0.282656	0.170911	0.174873	0.302057	0.365905	0.17358	0.247079	0.347068	-0.0465315	0.00935175	0.0881991	0.243244	0.352621	0.31496	-0.0618563	0.221416	0.239768	0.348004	-0.031024	0.0929987	0.310117	0.401515	0.0794502	0.0399617	0.404734	0.142495	0.277885	0.295227	0.280697	0.446263	0.457076	0.408772	0.158219	0.398845	0.343759	0.173385
PE(16:0/22:5)	-0.154189	0.0225904	0.170956	0.252968	0.240457	0.317972	0.26182	0.346078	0.317364	0.342682	0.335397	0.350933	0.215665	0.312656	0.13031	0.179838	0.432974	0.481087	0.272701	0.379939	0.365354	0.0956447	0.199362	0.141552	0.36332	0.443359	0.398191	0.0884884	0.307037	0.273917	0.3446	0.0591822	0.107995	0.407463	0.525376	0.0669722	0.0153392	0.433926	0.207202	0.359254	0.318927	0.323897	0.554343	0.594361	0.497491	0.324165	0.514663	0.432754	0.386352
PE(18:1/20:4)	-0.00127652	-0.0239156	-0.0165283	0.399148	0.349552	0.309192	0.24671	0.463346	0.491755	0.539745	0.25027	0.487039	0.217644	0.358956	0.222366	0.147413	0.220313	0.223639	0.293388	0.0809237	0.229008	0.0137038	0.0262401	0.172702	0.143963	0.385164	0.157817	0.0630545	0.292884	0.237425	0.165917	0.0656448	0.143612	0.287493	0.270818	0.133199	0.105161	0.263792	0.115615	0.330345	0.247578	0.256027	0.30284	0.213407	0.304037	0.186923	0.399735	0.3238	0.123632
PE(O-16:0/18:1)	0.0631451	-0.00782092	-0.0710306	0.170425	0.259759	0.229718	0.224095	0.305884	0.205793	0.22829	0.116977	0.216888	0.267177	0.324095	0.246275	0.223748	0.308903	0.25007	0.329102	0.207256	0.263607	0.196362	0.130518	0.277661	0.208432	0.336027	0.262969	0.098803	0.338796	0.350188	0.238673	0.160765	0.307479	0.340521	0.242325	0.287284	0.25164	0.243615	0.192979	0.38038	0.20264	0.183244	0.0571539	0.0929716	0.0802747	0.142565	0.100843	0.0198675	0.0877987
PE(O-18:0/18:2)	0.109103	-0.00505924	-0.109401	0.202876	0.302589	0.172083	0.166082	0.284951	0.187514	0.196014	0.012825	0.144629	0.341268	0.33928	0.271635	0.152634	0.336851	0.289949	0.436602	0.188376	0.274084	0.135939	0.0134949	0.298586	0.108357	0.43064	0.273358	-0.0170732	0.459993	0.374915	0.154708	0.0905005	0.319045	0.31658	0.215297	0.354396	0.375858	0.191835	0.235279	0.385044	0.0315591	0.15463	0.155732	0.0367327	0.182553	0.127655	0.0882071	0.0845016	-0.0173862
PE(O-18:0/22:5)	0.0315521	0.0135714	-0.0242954	0.293826	0.395167	0.277031	0.258666	0.42005	0.300451	0.351606	0.28204	0.368761	0.35479	0.337868	0.346041	0.248786	0.307718	0.266763	0.38616	0.230544	0.301886	0.240875	0.184798	0.284455	0.330509	0.36812	0.30233	0.0232293	0.436392	0.429073	0.399627	0.133783	0.347893	0.384823	0.223112	0.313287	0.300077	0.301098	0.178704	0.379969	0.288808	0.139114	0.126053	0.113598	0.157389	0.0920863	0.105035	0.0659379	0.0726803
PE(O-18:0/22:6)	0.0829106	0.00750281	-0.0818949	0.165764	0.176573	0.230727	0.232629	0.224811	0.198055	0.168731	0.142544	0.186693	0.18423	0.186273	0.171338	0.234947	0.213141	0.113836	0.309709	0.158332	0.212579	0.383672	0.345674	0.328859	0.36969	0.320976	0.158922	0.57426	0.306692	0.31182	0.177004	0.503096	0.302055	0.384503	0.142301	0.214182	0.256987	0.212374	0.075436	0.340871	0.307327	0.0807048	0.0688408	0.0786518	0.0839077	0.333875	0.0905493	0.0669662	0.245502
PE(P-18:0/18:2)	0.108689	0.00432999	-0.105493	0.166	0.306604	0.137577	0.103891	0.232029	0.110216	0.130361	0.0174293	0.120479	0.356821	0.241358	0.282142	0.175948	0.186623	0.124165	0.279178	0.148715	0.194519	0.164788	0.0157801	0.31636	0.0845072	0.308398	0.240603	-0.0476169	0.354589	0.367678	0.189827	0.111643	0.363875	0.236786	0.0673575	0.385043	0.410615	0.101104	0.16054	0.324744	0.0436726	0.0296774	-0.066286	-0.10129	-0.00815366	-0.00139583	-0.110111	-0.0930804	-0.0887299
PE(P-18:1/20:5)	0.117069	-0.00767849	-0.111954	0.0490224	0.110933	0.157109	0.199681	0.136606	0.0386771	0.0684777	0.00502514	0.0485159	0.152371	0.120081	0.187168	0.203484	0.217434	0.12755	0.219283	0.288539	0.146553	0.48473	0.481667	0.35266	0.248438	0.252219	0.23651	0.372759	0.217211	0.269205	0.0975779	0.367122	0.304855	0.29443	0.132073	0.23133	0.255758	0.134857	0.145078	0.29926	0.165422	0.079834	-0.0127171	0.0445968	0.0177801	0.221994	0.0303489	-0.0210265	0.297886
PE(16:0/20:3)	-0.122676	0.0125803	0.125617	0.22578	0.219563	0.290116	0.301562	0.315988	0.34643	0.358621	0.236124	0.331899	0.207328	0.379605	0.167301	0.125119	0.514858	0.553977	0.352065	0.365244	0.45056	0.0756706	0.165889	0.170987	0.201926	0.464219	0.407998	0.0817751	0.33796	0.261829	0.167986	0.0417456	0.104154	0.38966	0.584952	0.0977492	0.0561706	0.479835	0.29777	0.381661	0.177432	0.368215	0.542153	0.5419	0.495358	0.339944	0.534782	0.422605	0.317314
PE(16:0/20:4)	-0.104414	0.0219905	0.111938	0.268186	0.272078	0.340768	0.309049	0.425395	0.394483	0.427792	0.326915	0.436748	0.19726	0.326339	0.177618	0.145374	0.397086	0.427729	0.295166	0.263333	0.331378	0.0812452	0.167331	0.176542	0.256466	0.448177	0.288054	0.160062	0.303059	0.269596	0.224445	0.105469	0.13137	0.411682	0.49352	0.0581859	0.02674	0.392678	0.207014	0.375563	0.308603	0.365105	0.52449	0.517767	0.482899	0.372406	0.520718	0.414445	0.344562
PE(18:0/18:0)	0.0176989	0.031934	0.00879471	0.161267	0.235206	0.348564	0.354938	0.30294	0.247577	0.266918	0.215673	0.288247	0.241077	0.21479	0.231331	0.317832	0.286931	0.19693	0.269076	0.276878	0.337622	0.433991	0.414584	0.427302	0.410299	0.424366	0.286271	0.638027	0.304587	0.379423	0.237595	0.576714	0.391508	0.494698	0.299351	0.245297	0.302453	0.331413	0.0982333	0.463274	0.389268	0.169098	0.162451	0.227586	0.17891	0.435103	0.189526	0.128767	0.357722
PE(18:0/18:1)	-0.0353906	-0.0380234	0.00750579	0.183054	0.341864	0.310781	0.312249	0.423654	0.285459	0.32581	0.193196	0.3595	0.319132	0.409335	0.248671	0.137747	0.515206	0.507602	0.361145	0.384104	0.373418	0.211568	0.241264	0.288096	0.215995	0.515546	0.427733	0.156521	0.359285	0.377516	0.174683	0.145293	0.244621	0.453363	0.571712	0.19354	0.141223	0.364953	0.324291	0.548585	0.162458	0.343251	0.44211	0.40074	0.455863	0.366356	0.545628	0.369144	0.330195
PE(18:0/20:3)	-0.21354	-0.0257864	0.196398	0.279248	0.352428	0.338281	0.30992	0.412103	0.383351	0.422537	0.331087	0.443903	0.315716	0.466152	0.221687	0.166694	0.570798	0.602883	0.390172	0.427884	0.572587	0.157335	0.221179	0.20971	0.233932	0.520179	0.497328	0.0875704	0.384966	0.355583	0.215403	0.0726597	0.159937	0.430161	0.630794	0.155276	0.122573	0.605188	0.33961	0.447248	0.208886	0.391352	0.592545	0.554945	0.558919	0.355112	0.591151	0.4799	0.33869
PE(18:1/16:1)	0.0100661	-0.0614537	-0.0587127	0.245631	0.260758	0.293161	0.291026	0.343854	0.312776	0.320237	0.160113	0.269157	0.278617	0.418328	0.262819	0.253686	0.468846	0.436944	0.454678	0.306912	0.383268	0.224346	0.204398	0.334127	0.248074	0.490267	0.36472	0.143295	0.472171	0.416943	0.242518	0.198108	0.3094	0.462992	0.47697	0.315655	0.293004	0.354253	0.263555	0.523643	0.219348	0.285528	0.246295	0.285577	0.253047	0.257322	0.325602	0.192512	0.18324
PE(18:1/18:2)	0.0471401	-0.0417299	-0.0768913	0.107171	0.255403	0.10605	0.087197	0.275508	0.167978	0.201423	-0.0675168	0.148814	0.221579	0.279801	0.0879068	0.00352994	0.274858	0.272531	0.243718	0.149511	0.214382	-0.00486372	-0.0208474	0.174392	0.0102502	0.445652	0.227496	-0.0438969	0.226355	0.195933	-0.00283714	-0.0384806	0.115102	0.216457	0.274745	0.146412	0.146501	0.17034	0.21252	0.327884	-0.0325021	0.277417	0.421385	0.18953	0.456595	0.218568	0.435976	0.38084	0.162105
PE(18:2/20:4)	0.0530932	0.00854103	-0.0518807	0.277276	0.415884	0.291741	0.28717	0.453473	0.349312	0.413507	0.155225	0.386452	0.339148	0.369748	0.298266	0.177364	0.271786	0.247933	0.306035	0.195783	0.24766	0.13706	0.0942969	0.266569	0.169335	0.419972	0.266766	0.0287697	0.330103	0.32366	0.213705	0.0784249	0.263716	0.310717	0.241485	0.249574	0.246637	0.241766	0.205535	0.382007	0.180714	0.230359	0.246115	0.144488	0.288856	0.144799	0.246242	0.210128	0.132462
PE(P-16:0/18:2)	0.0115817	0.0370484	0.0131153	0.151842	0.261792	0.141605	0.0976428	0.205757	0.107827	0.132312	0.0547338	0.123525	0.283949	0.196438	0.237885	0.171443	0.165921	0.131351	0.207634	0.187231	0.218073	0.147539	0.0355069	0.262913	0.0865021	0.280169	0.255865	-0.0365756	0.297674	0.318503	0.202743	0.0918388	0.318097	0.211461	0.0862501	0.31458	0.343681	0.145877	0.115444	0.264773	0.073778	0.0333944	-0.0161215	-0.0271149	0.0264939	-0.0106821	-0.105087	-0.0777134	-0.0291777
PE(P-16:0/20:5)	0.0728001	0.0223767	-0.047276	0.119198	0.148917	0.224073	0.268768	0.193693	0.120743	0.148834	0.0862744	0.115415	0.173392	0.161254	0.181918	0.200197	0.250647	0.172397	0.228162	0.346549	0.171173	0.503625	0.550207	0.327547	0.274149	0.277799	0.289647	0.398619	0.254382	0.276257	0.118527	0.368548	0.279497	0.303929	0.19062	0.192776	0.229095	0.168775	0.152351	0.30256	0.18721	0.111371	0.0812798	0.111373	0.107771	0.310674	0.099931	0.0688419	0.410701
PE(P-18:0/20:3)	-0.0369662	0.0049656	0.0446334	0.302238	0.402429	0.280551	0.235318	0.393923	0.316158	0.369807	0.270431	0.387931	0.337003	0.317135	0.315595	0.225657	0.274843	0.246994	0.329838	0.214917	0.379635	0.181968	0.102108	0.305803	0.222713	0.361565	0.290485	0.0772124	0.43069	0.441591	0.29475	0.171211	0.346586	0.326106	0.238153	0.298975	0.3181	0.370938	0.158019	0.372421	0.214123	0.149408	0.100481	0.0938702	0.145309	0.12175	0.0814607	0.0359018	0.0281316
PE(P-18:1/16:0)	0.0818358	-0.0921516	-0.139173	0.024698	0.161767	0.142586	0.115273	0.159894	0.00391939	0.032689	-0.0869378	0.0232493	0.231717	0.178376	0.205012	0.203737	0.184313	0.0839557	0.180584	0.218325	0.21605	0.24496	0.180014	0.304568	0.153353	0.273362	0.284364	0.12379	0.193025	0.262115	0.178992	0.199299	0.315626	0.291015	0.132508	0.238283	0.29732	0.160191	0.101296	0.351165	0.141486	-0.00209244	-0.0639647	-0.0231506	-0.0420988	0.0623926	-0.00761131	-0.050171	0.0849912
PE(P-18:1/22:4)	-0.0905237	0.00995043	0.0899543	0.405795	0.404008	0.246961	0.199342	0.439302	0.487325	0.545756	0.284181	0.483238	0.233589	0.27934	0.243044	0.191784	0.111812	0.142697	0.15519	0.0706348	0.202186	-0.00352861	-0.0416931	0.126037	0.0959761	0.261864	0.161998	-0.0897891	0.205513	0.225827	0.238023	0.00121083	0.17503	0.196724	0.158332	0.19473	0.15563	0.222546	0.0478169	0.222346	0.219714	0.149948	0.136326	0.0818655	0.158156	-0.00802273	0.136592	0.121823	-0.0318708
PE(18:1/22:0)	0.12766	-0.0412059	-0.14185	0.0892306	0.131665	0.162178	0.194305	0.229006	0.074511	0.0839151	0.0257606	0.0874914	0.214428	0.183151	0.220566	0.136363	0.147351	0.102734	0.146455	0.142471	0.0911261	0.216604	0.157979	0.241917	0.0946257	0.184786	0.17699	0.0952494	0.162503	0.231285	0.0952906	0.146336	0.278648	0.222479	0.121155	0.229832	0.247809	0.0380554	0.0943068	0.29631	0.074576	-0.0217158	-0.112569	-0.0674751	-0.113428	0.00519362	-0.0258011	-0.0858602	0.0123547
PI(16:0/18:1)	0.0479672	-0.0327267	-0.0720912	0.147458	0.27168	0.213571	0.268682	0.312459	0.163706	0.194483	0.0713122	0.177867	0.322526	0.394936	0.279486	0.200113	0.478837	0.464972	0.380245	0.352208	0.389599	0.234905	0.204107	0.302967	0.215154	0.412832	0.400683	0.107312	0.388967	0.390789	0.209858	0.16702	0.278522	0.431058	0.451421	0.285424	0.236005	0.347539	0.343448	0.495427	0.150065	0.268101	0.240034	0.250863	0.241213	0.197059	0.280707	0.144937	0.182728
PI(18:1/18:1)	0.312541	-0.0334438	-0.326471	-0.045833	0.105159	0.0325607	0.0503846	0.124521	-0.0774474	-0.0578951	-0.240514	-0.0840474	0.166067	0.203536	0.14365	0.087579	0.160731	0.0772624	0.194939	0.0930291	0.0921806	0.132289	0.0317784	0.262102	0.0506284	0.194985	0.124629	0.0368001	0.185901	0.220257	0.055224	0.126638	0.253753	0.197702	0.0622033	0.25639	0.249228	0.0108388	0.19848	0.338591	-0.0355179	0.0246526	-0.149113	-0.175058	-0.0946026	-0.0484223	0.0251887	-0.121283	-0.0790598
PI(18:1/18:2)	0.178775	-0.0559597	-0.202004	0.0929293	0.183576	0.0897943	0.0668726	0.173029	0.0665143	0.0604963	-0.110826	0.017885	0.212624	0.21679	0.121626	0.129666	0.134676	0.103352	0.165393	0.09476	0.137419	0.0757547	-0.000242072	0.171534	0.0508105	0.299369	0.154198	-0.0112372	0.171608	0.171941	0.0709578	0.0492247	0.202219	0.176558	0.0514304	0.246491	0.272844	0.0530587	0.135682	0.257476	0.0192569	0.064717	0.0548454	-0.0316578	0.0775312	0.0200779	0.0641583	0.0986822	0.0100855
PI(18:0/18:1)	0.177224	-0.0388895	-0.208913	-0.0274889	0.121034	0.0560743	0.0842886	0.130515	0.0106018	0.00869919	-0.174305	-0.00451133	0.190831	0.256146	0.117603	0.112676	0.293412	0.243893	0.257436	0.200938	0.234219	0.168755	0.111576	0.238443	0.0962885	0.280828	0.229073	0.10599	0.217755	0.244117	0.0678411	0.160939	0.205892	0.276615	0.236472	0.252755	0.203742	0.160684	0.244143	0.375143	0.0239387	0.143449	0.0557498	0.0485724	0.0764383	0.114241	0.161664	0.0224603	0.0449217
PI(16:0/20:4)	-0.096786	0.0481124	0.127597	0.276016	0.350132	0.350955	0.35886	0.433251	0.30289	0.341996	0.284172	0.318227	0.336455	0.434118	0.295739	0.267017	0.527751	0.555152	0.368714	0.502133	0.431647	0.285899	0.318168	0.317512	0.365495	0.523118	0.553242	0.157304	0.404446	0.420515	0.368088	0.187466	0.293127	0.498682	0.566534	0.233613	0.190983	0.471992	0.325076	0.484552	0.350671	0.280481	0.383902	0.461725	0.360801	0.235534	0.392157	0.302427	0.329677
PI(18:0/20:3)	0.0211593	-0.0881832	-0.0800084	0.159732	0.307687	0.277034	0.25238	0.345761	0.211221	0.262339	0.137955	0.275434	0.364742	0.428883	0.27798	0.184641	0.460858	0.435832	0.367356	0.305026	0.455805	0.18554	0.165583	0.261642	0.178294	0.435721	0.398805	0.0607357	0.348752	0.353074	0.169884	0.117996	0.27119	0.361395	0.454831	0.285949	0.236564	0.406583	0.29871	0.465385	0.0899194	0.228594	0.273357	0.22667	0.275047	0.181392	0.361263	0.245211	0.129889
PI(18:0/20:4)	-0.027679	-0.00974865	0.0207845	0.316347	0.422925	0.357165	0.304743	0.5007	0.334232	0.416536	0.337764	0.448868	0.341632	0.315207	0.28807	0.285557	0.25073	0.227696	0.228275	0.21527	0.279303	0.234251	0.223744	0.267462	0.350243	0.40999	0.281357	0.219426	0.276912	0.383445	0.345566	0.249887	0.302247	0.396367	0.259974	0.222944	0.169086	0.315559	0.129639	0.396076	0.377038	0.215384	0.292337	0.241986	0.306098	0.194066	0.346965	0.290058	0.240648
PI(18:0/18:2)	0.049698	-0.0198975	-0.0652482	0.0993913	0.168328	0.121726	0.126291	0.236258	0.136438	0.135637	-0.00309815	0.0988872	0.211496	0.229381	0.103747	0.19818	0.238762	0.23189	0.175008	0.190573	0.299056	0.125519	0.057773	0.230177	0.162469	0.388834	0.258577	0.121085	0.162504	0.206182	0.155695	0.160422	0.224266	0.322788	0.242626	0.240563	0.252948	0.230451	0.187289	0.321002	0.107826	0.165578	0.270653	0.189305	0.247037	0.145478	0.20793	0.212368	0.0913949
PI(18:1/20:4)	0.00364126	-0.0305815	-0.0222641	0.272307	0.324664	0.23944	0.209079	0.344583	0.253879	0.28751	0.119503	0.233574	0.310303	0.348144	0.266251	0.217332	0.344829	0.328268	0.330619	0.26421	0.322442	0.20071	0.164935	0.240582	0.242093	0.41684	0.338505	0.113571	0.356005	0.366346	0.247696	0.165598	0.256615	0.363792	0.294794	0.285108	0.252432	0.3055	0.229333	0.418956	0.211713	0.222781	0.195545	0.207052	0.178134	0.0920263	0.222156	0.172077	0.146074
PI(16:0/18:2)	-0.120077	0.028326	0.127297	0.173516	0.247171	0.198417	0.213071	0.283161	0.236581	0.229317	0.12615	0.213156	0.26152	0.29621	0.16039	0.211633	0.399182	0.440616	0.238039	0.382689	0.410537	0.171852	0.163127	0.222183	0.226817	0.455704	0.429648	0.111673	0.252319	0.27805	0.224242	0.143683	0.221113	0.392673	0.427182	0.221345	0.209482	0.380321	0.300675	0.357248	0.181363	0.250099	0.407462	0.389924	0.371424	0.195094	0.291808	0.280068	0.250924
SM(22:0)	-0.108764	-0.0530394	0.0598366	0.319654	0.677453	0.311027	0.289837	0.561761	0.314622	0.374171	0.268302	0.440589	0.69713	0.511682	0.526531	0.385825	0.458916	0.387923	0.456738	0.354927	0.541928	0.448515	0.264791	0.488635	0.358989	0.686777	0.526128	0.219952	0.498455	0.633961	0.373162	0.353352	0.472743	0.591834	0.349752	0.503993	0.566523	0.50738	0.378605	0.659471	0.342229	0.213761	0.305708	0.194486	0.346713	0.261926	0.309699	0.2951	0.2092
SM(26:1)	-0.013526	-0.00410882	-0.00390543	0.273866	0.265227	0.414511	0.525201	0.44021	0.277118	0.378771	0.26006	0.350369	0.252942	0.339278	0.454004	0.448658	0.311341	0.244843	0.321331	0.258899	0.434847	0.391736	0.295178	0.502083	0.406098	0.386755	0.335702	0.314477	0.370608	0.47101	0.426614	0.422262	0.505446	0.550056	0.367793	0.384937	0.39971	0.386264	0.184041	0.545804	0.379933	0.0849881	0.0170553	0.131416	0.0243509	0.159561	0.109523	0.0293518	0.149906
SM(20:1)	-0.173431	0.0158615	0.162385	0.465258	0.430002	0.450292	0.400428	0.454509	0.428059	0.439764	0.424702	0.483788	0.399146	0.431763	0.396079	0.455514	0.29899	0.265657	0.405983	0.237101	0.502197	0.337228	0.230845	0.371816	0.455732	0.488369	0.395661	0.299873	0.449704	0.520045	0.434888	0.398583	0.393699	0.562959	0.328199	0.398363	0.441996	0.493647	0.172193	0.526433	0.485133	0.118486	0.167721	0.225613	0.153483	0.193129	0.188238	0.206607	0.166474
SM(20:0)	-0.0498886	-0.0463272	0.0105647	0.292113	0.47881	0.334239	0.342624	0.478102	0.336217	0.351383	0.210705	0.363998	0.544412	0.512118	0.444039	0.303717	0.548663	0.477011	0.524012	0.305384	0.507097	0.338146	0.22418	0.410499	0.309552	0.690194	0.462295	0.216631	0.507605	0.512135	0.274641	0.28109	0.394552	0.611738	0.501241	0.391822	0.471384	0.45918	0.363235	0.651772	0.271684	0.25509	0.358673	0.263933	0.349642	0.307491	0.350075	0.310861	0.193991
SM(18:1)	-0.252033	0.0877284	0.300101	0.575271	0.33328	0.502639	0.444279	0.461737	0.478378	0.505754	0.666025	0.512973	0.240422	0.224799	0.330128	0.419404	0.102809	0.099364	0.214611	0.103168	0.359341	0.278637	0.212652	0.28459	0.475473	0.317157	0.223725	0.347118	0.355283	0.464278	0.459317	0.394715	0.315882	0.477441	0.213693	0.26465	0.320601	0.402281	-0.0107873	0.365613	0.532834	0.0647238	0.173085	0.226074	0.15941	0.194694	0.133814	0.182632	0.191985
SM(24:0)	-0.131257	0.00125464	0.111293	0.229434	0.461144	0.255689	0.310249	0.477001	0.271902	0.287719	0.265977	0.356798	0.535349	0.366144	0.510008	0.449771	0.334639	0.274532	0.297726	0.273397	0.570131	0.452677	0.259248	0.489949	0.430112	0.533166	0.415718	0.349361	0.346885	0.561215	0.422474	0.480175	0.476571	0.604871	0.336125	0.445642	0.504598	0.540398	0.255908	0.623949	0.455878	0.146111	0.170387	0.198215	0.168509	0.228361	0.188392	0.16788	0.184714
SM(24:1)	-0.124915	0.0514031	0.133209	0.325989	0.293887	0.524829	0.557331	0.517881	0.352939	0.398856	0.371446	0.410223	0.32445	0.365545	0.472193	0.526094	0.283519	0.229837	0.270496	0.23573	0.597594	0.391625	0.253516	0.564053	0.502474	0.481957	0.376689	0.394217	0.364742	0.558159	0.517465	0.504526	0.579273	0.657918	0.402231	0.421268	0.500531	0.546991	0.172117	0.626192	0.507355	0.0994926	0.0878669	0.211619	0.0652491	0.221399	0.152557	0.100418	0.145853
SM(14:0)	-0.0660143	-0.0011584	0.0583445	0.40153	0.440887	0.390499	0.47825	0.478787	0.366778	0.438689	0.28093	0.356869	0.504744	0.644043	0.54651	0.385019	0.686844	0.613462	0.718628	0.421358	0.555516	0.470398	0.394731	0.457268	0.381039	0.573396	0.528879	0.231532	0.692491	0.58065	0.385771	0.331735	0.432635	0.622941	0.562518	0.436826	0.43639	0.539615	0.465186	0.616302	0.344713	0.248804	0.216732	0.281529	0.211387	0.249614	0.253175	0.161413	0.229375
SM(16:0)	0.0278889	0.0315905	-0.0198331	0.404149	0.452558	0.463813	0.494535	0.624779	0.320562	0.396135	0.343271	0.389404	0.481583	0.429018	0.579662	0.545087	0.331285	0.225781	0.446059	0.212833	0.510467	0.475429	0.25362	0.620691	0.517919	0.521788	0.370088	0.342538	0.5386	0.686266	0.573476	0.531666	0.65699	0.710882	0.289153	0.57343	0.645333	0.445917	0.239964	0.687926	0.494934	0.0530949	0.00762085	0.0474793	0.015211	0.139009	0.0488629	0.0120354	0.0576998
SM(18:0)	-0.232897	0.0363723	0.247778	0.570258	0.38829	0.553084	0.545508	0.526518	0.506855	0.549099	0.716234	0.588194	0.308277	0.314976	0.404111	0.468853	0.272417	0.249064	0.343165	0.174259	0.473957	0.351282	0.27657	0.380145	0.53815	0.40978	0.296411	0.411271	0.46814	0.557629	0.513816	0.452264	0.41259	0.601616	0.359654	0.334672	0.37369	0.517212	0.115909	0.486348	0.563518	0.119191	0.211531	0.287786	0.193018	0.271868	0.181849	0.184123	0.202721
SM(26:0)	0.0375475	-0.0552739	-0.0854471	0.229427	0.380545	0.314208	0.394171	0.439894	0.237164	0.296012	0.157966	0.305214	0.400112	0.377572	0.511931	0.358903	0.307544	0.211738	0.362847	0.21291	0.350921	0.381206	0.228858	0.470197	0.332898	0.416535	0.301836	0.274449	0.391994	0.463824	0.341061	0.392714	0.465894	0.492222	0.244165	0.398556	0.447821	0.305872	0.250153	0.536241	0.315632	0.122972	0.00774204	0.0438198	0.0314391	0.160806	0.0695158	0.0211422	0.0975412
SM(22:1)	-0.0855524	-0.0142631	0.0700478	0.36727	0.530085	0.341088	0.329616	0.505695	0.351631	0.379708	0.209525	0.358427	0.607487	0.569305	0.504332	0.447432	0.506264	0.439236	0.551324	0.341135	0.653148	0.411736	0.240806	0.502585	0.406947	0.654119	0.5193	0.244458	0.559746	0.613825	0.407712	0.396143	0.457774	0.663485	0.470502	0.509109	0.562594	0.608321	0.347918	0.715034	0.411907	0.213314	0.223737	0.235411	0.214785	0.225408	0.286	0.230418	0.154516
TAG40:0-FA14:0	-0.0416815	0.00698311	0.0383213	0.0820036	0.269798	0.114475	0.161088	0.19719	0.093684	0.158313	0.0928886	0.17023	0.281583	0.398144	0.196148	0.00166632	0.515417	0.504615	0.333509	0.323386	0.189473	0.134857	0.187546	0.0965071	0.0968714	0.335244	0.303695	-0.000463323	0.305285	0.23128	0.0743846	-0.0206955	0.0668996	0.207696	0.353866	0.0971098	0.0370368	0.21744	0.508901	0.224755	0.0427608	0.461077	0.418083	0.367016	0.414091	0.275172	0.336452	0.242593	0.25378
TAG42:1-FA14:0	-0.0867057	0.0102861	0.0864181	0.0983558	0.283312	0.143587	0.19285	0.208461	0.132986	0.195948	0.126726	0.201173	0.285692	0.421904	0.191771	0.011216	0.574471	0.592742	0.363245	0.402745	0.244869	0.155617	0.238653	0.096355	0.128304	0.388123	0.383985	0.0111708	0.341879	0.253816	0.107692	-0.021349	0.063213	0.243516	0.439234	0.0854749	0.0160053	0.294209	0.485942	0.258247	0.0751515	0.495755	0.498112	0.479784	0.5013	0.304895	0.437325	0.319749	0.334776
TAG42:1-FA16:0	-0.129962	0.025955	0.141023	0.0717318	0.26652	0.143586	0.195102	0.20612	0.119861	0.193727	0.139112	0.197925	0.264095	0.338615	0.158993	0.0133772	0.55205	0.609979	0.316308	0.439821	0.256594	0.15181	0.251527	0.0817472	0.14205	0.393464	0.401243	0.0222628	0.312782	0.247811	0.123096	-0.023411	0.0611906	0.257718	0.47758	0.0618026	-0.0096698	0.312243	0.412831	0.254232	0.0922364	0.45296	0.563881	0.552429	0.569047	0.333586	0.464543	0.345386	0.391593
TAG42:2-FA18:2	-0.0898493	0.0197749	0.096368	0.0343333	0.284207	0.0849444	0.109774	0.174834	0.0541143	0.125317	0.0527073	0.155896	0.260125	0.302883	0.14314	-0.0140461	0.414931	0.417964	0.229465	0.280474	0.176753	0.0924091	0.142243	0.0632384	0.0819377	0.334909	0.277504	0.00594054	0.22255	0.196346	0.0679938	-0.0284628	0.0414036	0.171026	0.283696	0.068892	0.0218618	0.208078	0.448358	0.185749	0.0478103	0.392853	0.502722	0.363744	0.520264	0.274286	0.375407	0.344416	0.301081
TAG44:2-FA16:0	-0.176502	0.00632807	0.174789	0.0890919	0.288535	0.139904	0.175491	0.203055	0.133358	0.199567	0.143084	0.20643	0.26724	0.316947	0.141939	0.00892277	0.50395	0.570888	0.289749	0.402115	0.252178	0.117987	0.217908	0.0631832	0.134706	0.392878	0.379552	0.0102641	0.292307	0.224685	0.109346	-0.0395442	0.042772	0.233846	0.424294	0.047808	-0.00840633	0.306692	0.383946	0.219506	0.0942399	0.449705	0.634541	0.550848	0.644478	0.340101	0.48486	0.430009	0.399056
TAG46:0-FA16:0	-0.196824	0.0360282	0.210685	0.124372	0.267876	0.178074	0.219672	0.224351	0.181002	0.237731	0.231327	0.243628	0.261194	0.35625	0.151566	0.0247498	0.601716	0.665562	0.3131	0.476811	0.314207	0.141509	0.264797	0.0631267	0.154679	0.410793	0.441694	0.0133954	0.31692	0.250358	0.137851	-0.0469892	0.043677	0.283081	0.550869	0.0407533	-0.0289696	0.374709	0.442058	0.260205	0.114821	0.478537	0.648168	0.648496	0.629617	0.353334	0.52611	0.39888	0.41562
TAG46:1-FA16:0	-0.196625	0.0337112	0.205544	0.115673	0.283833	0.185175	0.218078	0.222578	0.165778	0.228137	0.203171	0.245934	0.275463	0.394698	0.161425	0.0397688	0.603152	0.641923	0.295157	0.474279	0.324847	0.148531	0.265502	0.073181	0.164382	0.418597	0.453169	0.0296725	0.293649	0.25401	0.143779	-0.0249153	0.0474091	0.289396	0.5309	0.0541294	-0.0156371	0.378607	0.527314	0.272208	0.126559	0.480584	0.639405	0.631529	0.62696	0.34419	0.56135	0.439131	0.432294
TAG46:2-FA16:0	-0.206272	0.0273497	0.212194	0.109173	0.30775	0.169483	0.181409	0.21766	0.145224	0.208912	0.182601	0.237148	0.281958	0.363554	0.143008	0.0343623	0.535721	0.567421	0.245127	0.416537	0.294931	0.112743	0.215439	0.0569608	0.152313	0.417836	0.40901	0.0286012	0.252783	0.229312	0.133237	-0.0349332	0.0387333	0.257336	0.439465	0.050987	-0.00756137	0.344709	0.515901	0.231635	0.122017	0.456399	0.679361	0.591332	0.66811	0.338735	0.540831	0.490495	0.425255
TAG46:3-FA14:1	-0.200702	-0.000655326	0.191336	0.167163	0.312107	0.204535	0.241202	0.221975	0.219284	0.262147	0.196343	0.254905	0.2981	0.444995	0.170482	0.0596126	0.617611	0.707142	0.395595	0.506483	0.359408	0.16317	0.288562	0.0738886	0.182603	0.455329	0.500104	0.0232733	0.392312	0.264203	0.156093	-0.0275063	0.0603959	0.295697	0.547973	0.0726313	0.00317248	0.418088	0.419697	0.279778	0.151417	0.467515	0.654168	0.67659	0.649144	0.326481	0.568572	0.498552	0.447542
TAG47:1-FA15:0	-0.179682	0.00556871	0.176716	0.211045	0.293648	0.229661	0.25492	0.256282	0.260849	0.307105	0.254418	0.282314	0.293898	0.454824	0.19548	0.0553749	0.657744	0.72544	0.468544	0.468445	0.359985	0.167303	0.288052	0.10222	0.18588	0.451549	0.46269	0.0461244	0.45018	0.302757	0.144306	-0.0131146	0.0678454	0.324696	0.583649	0.0816052	0.0114225	0.423257	0.43174	0.316394	0.143692	0.496823	0.655537	0.655073	0.639192	0.371709	0.608764	0.479468	0.429293
TAG48:1-FA16:0	-0.276263	0.0331143	0.285882	0.190745	0.289075	0.254393	0.263056	0.273368	0.254752	0.30663	0.317177	0.312392	0.272528	0.375248	0.147757	0.0752442	0.62197	0.705551	0.319199	0.515535	0.391702	0.158579	0.300103	0.0915375	0.211127	0.465396	0.497135	0.0596653	0.338067	0.286183	0.180527	-0.0169184	0.0560128	0.344686	0.629597	0.0405908	-0.0232016	0.464897	0.410873	0.307099	0.186673	0.478572	0.747	0.760686	0.7202	0.404268	0.667764	0.533725	0.489609
TAG48:2-FA16:0	-0.288849	0.0207944	0.290396	0.198219	0.317221	0.248149	0.243292	0.267902	0.255978	0.303945	0.296424	0.308665	0.28708	0.388911	0.150105	0.0698056	0.598889	0.681345	0.321356	0.497064	0.391921	0.146005	0.284192	0.0730612	0.210358	0.479009	0.495104	0.0539428	0.339279	0.274651	0.178447	-0.022665	0.0506938	0.323589	0.577839	0.0427872	-0.00988054	0.459317	0.401912	0.279387	0.186444	0.472664	0.792547	0.754074	0.767616	0.396432	0.664885	0.600987	0.495206
TAG48:4-FA14:0	-0.255638	0.00691455	0.250841	0.13337	0.312145	0.215662	0.220743	0.19342	0.195022	0.240977	0.208178	0.261799	0.282934	0.394645	0.150621	0.0724212	0.574399	0.64308	0.311368	0.53977	0.366335	0.191023	0.336947	0.0652641	0.209938	0.473005	0.538566	0.0831417	0.321321	0.247918	0.155746	0.00139997	0.0551791	0.286439	0.515659	0.0536261	-0.00224934	0.44014	0.400414	0.251566	0.190333	0.447305	0.721727	0.731467	0.715434	0.373865	0.619802	0.599752	0.554945
TAG48:4-FA16:0	-0.273389	0.0226466	0.280357	0.151051	0.3333	0.219238	0.23686	0.236847	0.207247	0.260688	0.247181	0.283271	0.294693	0.364482	0.15305	0.0826053	0.572238	0.659097	0.2957	0.547276	0.356834	0.182302	0.323365	0.0711039	0.227748	0.469292	0.526483	0.0733583	0.319433	0.259607	0.186976	-0.00316817	0.0587751	0.309118	0.519917	0.0546673	-0.00756487	0.435919	0.409436	0.256644	0.206557	0.451577	0.747677	0.744615	0.73489	0.383285	0.583553	0.557647	0.553621
TAG49:0-FA18:0	-0.159897	0.0138781	0.165937	0.21179	0.320912	0.21273	0.233168	0.284068	0.239637	0.299856	0.27138	0.29357	0.296481	0.377832	0.190412	0.0345327	0.5828	0.645913	0.426054	0.413278	0.305413	0.158001	0.259449	0.100851	0.171927	0.432117	0.399027	0.0319185	0.440323	0.31915	0.152854	-0.0207787	0.0765642	0.295233	0.498723	0.0746677	0.0213023	0.369993	0.376594	0.29104	0.136924	0.459124	0.63544	0.577274	0.649189	0.370952	0.562774	0.435231	0.394091
TAG49:1-FA15:0	-0.225088	0.0119407	0.226971	0.276081	0.338344	0.273784	0.256938	0.322586	0.307819	0.362995	0.331661	0.347123	0.30877	0.415223	0.192457	0.0789431	0.602801	0.672136	0.460688	0.412629	0.368306	0.161371	0.27213	0.112086	0.208939	0.48777	0.429916	0.0757827	0.459991	0.334403	0.166771	0.00306161	0.0709264	0.34875	0.548284	0.0827416	0.0299485	0.448385	0.37279	0.333175	0.190985	0.477378	0.745905	0.654495	0.728612	0.421219	0.706762	0.582864	0.456215
TAG49:1-FA18:1	-0.208288	0.0139486	0.210826	0.27521	0.342011	0.268423	0.246402	0.319189	0.299952	0.354526	0.319046	0.339609	0.315873	0.431995	0.201048	0.0750795	0.609703	0.673504	0.47707	0.411694	0.365062	0.165751	0.271662	0.115686	0.207293	0.482551	0.429071	0.070523	0.472993	0.341213	0.166223	0.00473074	0.0753238	0.342557	0.534785	0.0908323	0.0356827	0.442347	0.387877	0.329953	0.187145	0.476663	0.724219	0.634548	0.709244	0.406988	0.695519	0.573208	0.443113
TAG49:2-FA17:0	-0.233901	0.00168338	0.228988	0.236757	0.344852	0.241142	0.239611	0.261076	0.272556	0.320089	0.278998	0.308766	0.308533	0.431175	0.178874	0.0684621	0.606808	0.688651	0.423199	0.47084	0.369709	0.161923	0.28514	0.0794625	0.203168	0.468821	0.477044	0.053323	0.435606	0.298583	0.16719	-0.0162242	0.0562675	0.307595	0.535586	0.0746633	0.015753	0.438887	0.395566	0.284725	0.177111	0.469	0.72908	0.678074	0.732002	0.377432	0.635678	0.579341	0.472318
TAG49:3-FA16:0	-0.27201	0.016849	0.275875	0.243404	0.355516	0.258675	0.260385	0.286213	0.293377	0.34609	0.291407	0.32222	0.312901	0.389777	0.188999	0.0851653	0.576916	0.657601	0.408824	0.47257	0.381861	0.180282	0.304715	0.0987492	0.221943	0.505582	0.490103	0.0844312	0.416344	0.300449	0.170539	0.00392048	0.075686	0.334786	0.533527	0.0765103	0.0379553	0.455537	0.349909	0.290525	0.19918	0.445961	0.809872	0.703686	0.796625	0.425854	0.664189	0.650419	0.53236
TAG49:3-FA16:1	-0.269596	0.00230845	0.264235	0.321014	0.306601	0.315903	0.286126	0.30167	0.36037	0.39815	0.344085	0.357918	0.276573	0.442414	0.166939	0.121326	0.566106	0.66002	0.436036	0.418465	0.420059	0.152671	0.275116	0.102595	0.236902	0.503757	0.460508	0.100196	0.441983	0.300562	0.176693	0.0261458	0.0705737	0.351524	0.600067	0.0774917	0.0273395	0.496456	0.302013	0.314637	0.230919	0.443604	0.756645	0.724965	0.726159	0.39739	0.738915	0.690222	0.473805
TAG50:2-FA14:1	-0.191437	0.0285794	0.208159	0.200784	0.351881	0.246244	0.243021	0.297773	0.22269	0.302522	0.265869	0.312836	0.304865	0.361257	0.168668	0.0542508	0.540339	0.627752	0.344049	0.440617	0.339927	0.157699	0.262112	0.108901	0.194734	0.474342	0.447939	0.0436695	0.388797	0.334324	0.18183	-0.0126991	0.0856883	0.305045	0.521521	0.0681318	0.0105748	0.412135	0.32606	0.341819	0.16992	0.432817	0.658945	0.609378	0.706799	0.350595	0.696047	0.534168	0.448609
TAG48:3-FA12:0	-0.125782	-0.00659945	0.105337	0.0536275	0.334331	0.118639	0.0785319	0.177779	0.0597218	0.123201	0.0529143	0.186539	0.295557	0.352508	0.122433	0.00450323	0.395203	0.368037	0.187671	0.275168	0.214798	0.0961097	0.146873	0.059452	0.0928745	0.389338	0.308554	0.0282751	0.18014	0.19419	0.0531474	-0.0215796	0.0349843	0.1614	0.229566	0.0671475	0.0366102	0.246327	0.508484	0.192407	0.0715574	0.377312	0.595901	0.384051	0.630099	0.284173	0.550896	0.55252	0.364521
TAG50:4-FA16:0	-0.380241	0.0287533	0.387894	0.21913	0.314195	0.288279	0.267576	0.27202	0.292164	0.339327	0.365834	0.353793	0.26078	0.308902	0.127794	0.130963	0.495747	0.604423	0.233048	0.524936	0.403582	0.175785	0.337662	0.0755432	0.274288	0.497462	0.531678	0.127872	0.288051	0.260098	0.209424	0.0280678	0.0551686	0.343988	0.561843	0.0227682	-0.0166282	0.505761	0.279016	0.261517	0.287703	0.406674	0.842005	0.835159	0.811172	0.436721	0.702273	0.705858	0.619231
TAG50:5-FA18:2	-0.259843	0.000994382	0.250038	0.138748	0.346221	0.171169	0.108917	0.17852	0.178732	0.215052	0.161336	0.243717	0.273135	0.253015	0.0890895	0.0628771	0.311735	0.367604	0.177956	0.312782	0.274795	0.096095	0.190408	0.031227	0.151273	0.436811	0.3745	0.0648548	0.20165	0.164634	0.0907508	-0.0073401	0.0235464	0.176414	0.248508	0.035054	0.0403352	0.329819	0.239924	0.141216	0.170253	0.323719	0.777204	0.522278	0.794026	0.348836	0.596813	0.75044	0.488421
TAG51:1-FA15:0	-0.171518	0.00201672	0.169958	0.268127	0.3791	0.275221	0.223404	0.330593	0.271028	0.346311	0.293143	0.344585	0.328822	0.394418	0.196764	0.0648581	0.534407	0.585323	0.457725	0.346583	0.322927	0.167535	0.256293	0.132093	0.196338	0.494621	0.377123	0.0896616	0.463017	0.355618	0.14698	0.0218442	0.087928	0.314146	0.455892	0.0941321	0.0612081	0.400678	0.333796	0.342555	0.182675	0.444035	0.701166	0.548875	0.736478	0.415365	0.748953	0.616462	0.440156
TAG51:2-FA16:0	-0.352384	0.040943	0.37145	0.333077	0.368799	0.341779	0.283108	0.35877	0.359003	0.4231	0.450178	0.419515	0.293864	0.34636	0.169527	0.119741	0.515061	0.625176	0.333949	0.422097	0.408706	0.146386	0.271734	0.104013	0.260603	0.504777	0.449688	0.100026	0.405188	0.338343	0.223455	0.0144144	0.0667011	0.358912	0.567024	0.0530461	0.0108617	0.507323	0.277199	0.318129	0.269198	0.439232	0.838205	0.74781	0.826391	0.450457	0.791643	0.705861	0.521832
TAG51:2-FA16:1	-0.284213	0.00757656	0.281941	0.313573	0.315145	0.353101	0.328277	0.327857	0.344847	0.403572	0.40055	0.386194	0.279199	0.411123	0.184747	0.122755	0.584042	0.69297	0.40091	0.468665	0.42512	0.176501	0.315781	0.130801	0.262175	0.48396	0.483386	0.106555	0.455762	0.345366	0.214554	0.0289454	0.0837777	0.374547	0.659179	0.0614327	-0.00118691	0.513709	0.296952	0.357039	0.251799	0.445109	0.728623	0.759578	0.727271	0.416046	0.772793	0.638449	0.501356
TAG51:3-FA16:1	-0.305036	0.0154068	0.31076	0.331255	0.316367	0.36346	0.31247	0.318996	0.363667	0.416254	0.401325	0.395506	0.263669	0.387634	0.157141	0.133645	0.511098	0.626097	0.360432	0.421298	0.424303	0.152826	0.288029	0.111348	0.25957	0.490314	0.45529	0.117952	0.418958	0.316341	0.202863	0.0358339	0.0683073	0.348628	0.609986	0.052239	0.00669201	0.51298	0.23917	0.325668	0.271896	0.413829	0.757053	0.749222	0.748832	0.407463	0.800248	0.724884	0.509104
TAG51:3-FA17:0	-0.32696	0.0317986	0.337433	0.319286	0.348448	0.324724	0.277696	0.309823	0.360051	0.40941	0.389657	0.384689	0.288367	0.361129	0.165284	0.126151	0.497644	0.600872	0.371392	0.419832	0.402818	0.159377	0.289091	0.0950797	0.25176	0.499965	0.459992	0.113738	0.417649	0.299669	0.190253	0.0269812	0.0567803	0.334386	0.538749	0.0565165	0.0256632	0.492042	0.25225	0.278957	0.260026	0.413025	0.83746	0.735501	0.828717	0.437953	0.752376	0.755915	0.538628
TAG51:3-FA18:1	-0.230323	-0.000507266	0.226296	0.321144	0.388414	0.299944	0.193436	0.329212	0.312101	0.370448	0.299532	0.353945	0.317248	0.367817	0.162129	0.116717	0.394741	0.438669	0.398239	0.230811	0.334353	0.131609	0.198231	0.123448	0.207328	0.516563	0.319193	0.131261	0.40342	0.29922	0.120966	0.0577247	0.0683561	0.289719	0.340183	0.0942777	0.0967691	0.41146	0.228335	0.287403	0.231106	0.375699	0.797807	0.518629	0.806407	0.423077	0.815657	0.837222	0.450051
TAG52:1-FA16:1	-0.268866	0.0394009	0.286388	0.230867	0.305472	0.316462	0.288612	0.32371	0.278619	0.345186	0.386605	0.361339	0.254794	0.29696	0.127899	0.0882451	0.528976	0.622666	0.272931	0.458672	0.3761	0.171411	0.305192	0.133226	0.234151	0.481655	0.455882	0.104639	0.35294	0.339192	0.211041	0.0192808	0.0953443	0.35196	0.623465	0.0286304	-0.0135743	0.460585	0.277035	0.348757	0.228642	0.438336	0.730519	0.723622	0.761359	0.428579	0.747344	0.585106	0.509484
TAG52:2-FA18:0	-0.355506	0.0450085	0.371196	0.238213	0.377994	0.294875	0.212171	0.357109	0.277426	0.348661	0.414823	0.389036	0.276988	0.207853	0.0943092	0.0931595	0.372477	0.465714	0.1637	0.340376	0.340024	0.108646	0.22427	0.0925679	0.23098	0.514028	0.376601	0.102444	0.254845	0.290654	0.189553	0.00280041	0.0589236	0.306384	0.433638	0.0141807	0.00839704	0.433433	0.209751	0.27028	0.264711	0.387822	0.914808	0.67995	0.936494	0.465048	0.787871	0.773896	0.535255
TAG52:3-FA16:0	-0.369764	0.0299008	0.376547	0.289318	0.401044	0.334383	0.185204	0.37078	0.313349	0.364853	0.424286	0.415126	0.294886	0.188831	0.0859497	0.160494	0.247606	0.314767	0.128623	0.208122	0.342385	0.101304	0.176138	0.109251	0.262211	0.534633	0.300157	0.187214	0.203027	0.265079	0.173808	0.0818407	0.0548533	0.308345	0.317303	0.0436507	0.0712579	0.435845	0.128328	0.267661	0.32192	0.330007	0.936718	0.604443	0.928582	0.487953	0.861407	0.94018	0.529582
TAG52:4-FA18:0	-0.337015	0.0340327	0.346364	0.199157	0.358197	0.291438	0.230491	0.283259	0.252578	0.322273	0.340793	0.357378	0.27604	0.253067	0.111922	0.117923	0.412033	0.494078	0.195003	0.455027	0.355036	0.181497	0.325935	0.100663	0.258699	0.509685	0.48394	0.144932	0.272401	0.281964	0.191467	0.0430328	0.0833037	0.31157	0.453652	0.0241122	0.0151625	0.453368	0.240267	0.268731	0.286561	0.38458	0.854954	0.724505	0.884687	0.464343	0.754944	0.779242	0.638225
TAG52:4-FA20:0	-0.381831	0.0252993	0.386699	0.251028	0.370657	0.267472	0.122572	0.302072	0.283636	0.318982	0.365531	0.362084	0.261369	0.109757	0.0480512	0.129817	0.118718	0.183883	0.0393475	0.118599	0.268779	0.0424004	0.103384	0.0454483	0.211699	0.448021	0.222545	0.13067	0.115098	0.172391	0.133911	0.0344207	0.017856	0.211147	0.161119	0.01347	0.0588369	0.342714	0.0660512	0.14057	0.273777	0.252695	0.898054	0.496538	0.878924	0.411262	0.686005	0.897789	0.470629
TAG52:4-FA22:4	-0.348126	0.0385325	0.362891	0.203707	0.326687	0.263114	0.227384	0.25373	0.273142	0.315159	0.34507	0.342227	0.261475	0.314858	0.105934	0.125054	0.521791	0.601314	0.251647	0.460487	0.399837	0.133812	0.279608	0.056243	0.280533	0.480154	0.469574	0.117364	0.295349	0.262067	0.242853	0.0278894	0.0413579	0.336569	0.50984	0.032546	-0.0221417	0.49254	0.338401	0.25005	0.296433	0.443559	0.843167	0.795462	0.812098	0.441496	0.665657	0.668319	0.555675
TAG52:5-FA22:5	-0.339675	0.0416208	0.355055	0.191886	0.352842	0.264134	0.224894	0.255544	0.267225	0.311053	0.327907	0.341529	0.279559	0.289906	0.111659	0.12172	0.469175	0.539112	0.240311	0.45257	0.368636	0.183245	0.323394	0.07478	0.291202	0.50284	0.469539	0.169382	0.281288	0.249292	0.188674	0.0598961	0.0441523	0.320071	0.451019	0.031016	-0.00241677	0.469616	0.306352	0.242604	0.289985	0.417915	0.872619	0.744259	0.854556	0.49473	0.684953	0.739147	0.630471
TAG52:6-FA16:1	-0.285607	0.00710466	0.285548	0.15684	0.283086	0.238149	0.172038	0.17474	0.210301	0.248818	0.216	0.272205	0.215964	0.191417	0.0579125	0.112638	0.247544	0.32028	0.115326	0.32992	0.28622	0.137745	0.257068	0.0507496	0.21137	0.426423	0.391346	0.154358	0.158479	0.145655	0.116377	0.053634	0.0367717	0.211118	0.30299	0.0046674	0.0228195	0.361588	0.102548	0.156473	0.242933	0.253941	0.727231	0.575105	0.733276	0.361898	0.636632	0.789197	0.562819
TAG52:6-FA18:2	-0.28772	0.00856323	0.285551	0.14848	0.30177	0.203157	0.115661	0.16096	0.188401	0.22404	0.198919	0.260158	0.213634	0.142538	0.0419327	0.111986	0.162473	0.225186	0.0672367	0.259866	0.240013	0.0961544	0.194314	0.0324802	0.185749	0.407629	0.33458	0.138107	0.115081	0.121418	0.102668	0.042155	0.0238819	0.167626	0.18606	0.0103545	0.0337119	0.318186	0.0717562	0.109668	0.241802	0.213116	0.726397	0.501604	0.739974	0.34319	0.597128	0.799233	0.523389
TAG52:8-FA16:1	-0.257032	0.0253038	0.267002	0.260821	0.308141	0.316652	0.323515	0.307481	0.315234	0.374118	0.365163	0.355949	0.276956	0.390936	0.186707	0.100586	0.618467	0.723809	0.395911	0.525279	0.398994	0.206767	0.348973	0.134735	0.251571	0.477244	0.51089	0.101026	0.448312	0.346736	0.212339	0.0216874	0.0933659	0.373644	0.66716	0.065318	-0.00630376	0.481747	0.330294	0.354729	0.221653	0.461479	0.707101	0.763304	0.709132	0.422807	0.690406	0.546191	0.518266
TAG53:3-FA18:1	-0.253095	0.0194251	0.261176	0.317178	0.415892	0.347113	0.209082	0.355525	0.306855	0.387892	0.356517	0.397849	0.316371	0.290407	0.157181	0.126046	0.304665	0.370793	0.291187	0.226371	0.316438	0.124202	0.195284	0.132699	0.225027	0.495559	0.312698	0.134908	0.366912	0.320744	0.165182	0.0610615	0.0832267	0.279221	0.328088	0.0757337	0.0798709	0.408247	0.135518	0.30605	0.268902	0.325178	0.768574	0.504717	0.822409	0.418943	0.871993	0.850285	0.476876
TAG53:3-FA18:2	-0.280493	0.021244	0.290491	0.306894	0.433052	0.308392	0.164159	0.334409	0.299962	0.368674	0.351618	0.384335	0.321625	0.247221	0.139116	0.121173	0.263647	0.325292	0.269213	0.192455	0.291123	0.11116	0.172702	0.105816	0.221861	0.488074	0.281799	0.133359	0.339137	0.284314	0.145059	0.0542643	0.0629731	0.247555	0.239457	0.07401	0.0930893	0.374221	0.126254	0.240303	0.26397	0.307564	0.830507	0.486743	0.871998	0.427318	0.794919	0.879127	0.475127
TAG53:4-FA16:0	-0.362484	0.0570769	0.392474	0.264218	0.361205	0.305281	0.254394	0.328969	0.318441	0.378128	0.392722	0.386976	0.274287	0.241072	0.13209	0.154951	0.416083	0.511616	0.238371	0.382693	0.38943	0.133752	0.256734	0.102108	0.289643	0.505067	0.420893	0.147541	0.309452	0.283327	0.240998	0.0524057	0.0679203	0.349673	0.456188	0.0529932	0.0190636	0.483772	0.214262	0.271038	0.32165	0.396117	0.912265	0.724387	0.892663	0.48029	0.734206	0.772225	0.581952
TAG53:4-FA18:1	-0.248392	-0.0236785	0.236252	0.275972	0.374754	0.323741	0.202774	0.321362	0.269793	0.345493	0.311351	0.342169	0.292653	0.278005	0.166138	0.145141	0.276296	0.335912	0.246991	0.213984	0.313311	0.13514	0.190679	0.142562	0.233439	0.456359	0.30143	0.140637	0.324114	0.290005	0.188594	0.0764817	0.114715	0.277898	0.304844	0.0840687	0.0878514	0.384413	0.135385	0.283502	0.27621	0.271399	0.710026	0.464453	0.752219	0.358449	0.751612	0.790436	0.43952
TAG54:2-FA20:1	-0.243052	0.0198165	0.25121	0.191774	0.317544	0.308939	0.215903	0.308675	0.268576	0.330624	0.304199	0.352151	0.272818	0.27148	0.0963645	0.089568	0.431451	0.490911	0.23729	0.289064	0.396204	0.0982607	0.189496	0.135491	0.205818	0.506304	0.334673	0.135551	0.268838	0.288809	0.141126	0.0488963	0.0631829	0.331413	0.509279	0.035647	0.037283	0.455015	0.23025	0.36254	0.223204	0.392413	0.783212	0.610539	0.793497	0.487114	0.866114	0.727963	0.469071
TAG54:2-FA20:2	-0.319989	0.0454583	0.340824	0.225309	0.3337	0.317649	0.230822	0.306135	0.302549	0.353171	0.393612	0.393916	0.273405	0.276529	0.0894377	0.113001	0.460128	0.538414	0.217093	0.354511	0.42582	0.0837088	0.203998	0.0950385	0.239379	0.498125	0.38495	0.105672	0.279554	0.283311	0.202025	0.0141187	0.0452674	0.336896	0.521816	0.0160109	0.00935288	0.493564	0.233861	0.306944	0.267031	0.415459	0.841118	0.719375	0.838791	0.487928	0.793625	0.725744	0.495534
TAG54:3-FA20:3	-0.359197	0.0536761	0.39075	0.220861	0.33999	0.315328	0.25632	0.318193	0.291292	0.350473	0.424855	0.401756	0.270389	0.289071	0.117172	0.154463	0.509877	0.600866	0.241961	0.482428	0.461331	0.158311	0.307769	0.112033	0.302537	0.496684	0.50033	0.129353	0.318986	0.327134	0.280496	0.0469562	0.064349	0.380254	0.579063	0.0280392	-0.0140299	0.575031	0.257997	0.332925	0.355175	0.40919	0.81555	0.810653	0.809886	0.466074	0.766786	0.679974	0.594309
TAG54:5-FA20:2	-0.303298	0.0108657	0.304697	0.180668	0.300658	0.261833	0.160937	0.218995	0.256318	0.282673	0.250987	0.304993	0.240338	0.217413	0.0454563	0.123106	0.300749	0.372203	0.144977	0.263438	0.376547	0.0452973	0.145731	0.0613087	0.213	0.476198	0.33975	0.121178	0.18776	0.180427	0.145021	0.0278158	0.0348657	0.252827	0.365124	0.0130056	0.0319725	0.430274	0.132046	0.21806	0.256905	0.314121	0.827825	0.608584	0.827771	0.419721	0.745098	0.859612	0.494194
TAG54:6-FA22:5	-0.323649	0.0515866	0.346902	0.232552	0.269393	0.364516	0.348173	0.281587	0.316029	0.361907	0.406071	0.37342	0.233804	0.348064	0.132702	0.191001	0.55963	0.626405	0.308834	0.503905	0.432944	0.259322	0.416476	0.147306	0.382067	0.482704	0.486722	0.278343	0.34875	0.307974	0.264562	0.165348	0.0900774	0.428305	0.644418	0.0330401	-0.0308224	0.552362	0.290734	0.33705	0.379292	0.424156	0.763028	0.838463	0.730082	0.549328	0.732678	0.661503	0.669204
TAG54:7-FA18:3	-0.186789	-0.0152812	0.170241	0.0590528	0.272117	0.122281	0.0278064	0.117154	0.0761901	0.126001	0.0684828	0.168067	0.180167	0.0190955	0.0142287	0.0522548	-0.0194784	0.011788	-0.0433793	0.130335	0.107309	0.0518988	0.106468	0.0189231	0.0854454	0.305627	0.222336	0.06708	-0.00096812	0.0487677	0.0346791	-0.000598855	0.0342775	0.0547673	-0.0343897	0.00646358	0.0690061	0.14966	-0.00126394	0.0337755	0.135848	0.0935649	0.569465	0.238587	0.610973	0.235873	0.409373	0.658478	0.403273
TAG54:7-FA20:5	-0.328305	0.0627825	0.36842	0.151432	0.277771	0.293988	0.301598	0.212342	0.193689	0.253787	0.318609	0.286765	0.224826	0.167032	0.124245	0.182303	0.346335	0.384883	0.139369	0.5677	0.247533	0.441286	0.65079	0.131551	0.321152	0.367114	0.488445	0.345995	0.189268	0.202368	0.171613	0.223594	0.0805985	0.310312	0.361714	0.002422	-0.0341397	0.376206	0.178748	0.191281	0.370826	0.25499	0.627564	0.684064	0.626553	0.520291	0.505368	0.569315	0.911081
TAG54:8-FA18:2	-0.185355	0.00656445	0.18387	0.0494728	0.27687	0.14284	0.100123	0.11394	0.0893816	0.139567	0.0852972	0.186676	0.200685	0.0864404	0.0517579	0.066099	0.123756	0.14619	0.0479287	0.284104	0.143742	0.179496	0.276533	0.0589822	0.149978	0.344659	0.322603	0.16609	0.0779063	0.0945766	0.0393711	0.0697889	0.0560822	0.123375	0.0808162	0.0144744	0.04815	0.206235	0.0923219	0.0858827	0.168879	0.167942	0.59533	0.353456	0.638007	0.352049	0.425817	0.634984	0.571029
TAG56:1-FA16:0	-0.108016	0.0257916	0.120972	-0.00483054	0.329979	0.122754	0.105772	0.23163	0.0579423	0.158624	0.0616962	0.164048	0.276956	0.184764	0.101689	0.0171142	0.367267	0.397332	0.204819	0.3317	0.246465	0.165766	0.212588	0.146236	0.140254	0.425597	0.329733	0.0724179	0.232787	0.261698	0.103113	0.0430643	0.105527	0.249747	0.363224	0.0640114	0.0343911	0.290627	0.246983	0.304218	0.113587	0.313723	0.581984	0.402271	0.646153	0.345906	0.596632	0.474209	0.416838
TAG56:2-FA16:0	-0.170525	0.0403096	0.193876	0.0445517	0.311805	0.208361	0.177533	0.242593	0.140292	0.233144	0.146333	0.226327	0.260507	0.206067	0.086115	0.041205	0.409158	0.459706	0.219189	0.348708	0.314027	0.14129	0.215038	0.158092	0.167087	0.466255	0.357759	0.0959003	0.247839	0.255283	0.112429	0.0382822	0.104099	0.289702	0.449137	0.0435028	0.0289717	0.360142	0.234535	0.320094	0.153528	0.357978	0.707313	0.524355	0.753633	0.435615	0.681125	0.59556	0.476475
TAG56:2-FA20:1	-0.137804	0.00714173	0.142269	0.104788	0.329431	0.228455	0.124907	0.280723	0.150632	0.246654	0.171706	0.269971	0.248607	0.17136	0.0603565	0.0150495	0.257271	0.285041	0.137515	0.190352	0.260157	0.0949148	0.147352	0.135619	0.117867	0.42998	0.234993	0.0872489	0.188733	0.259781	0.083889	0.0275016	0.0897004	0.214239	0.301878	0.0265672	0.0500882	0.306043	0.143517	0.306547	0.14609	0.297793	0.602845	0.365185	0.694114	0.373431	0.761911	0.617013	0.404405
TAG56:3-FA18:2	-0.119905	-0.00642422	0.10961	0.0657017	0.36435	0.159647	0.0623902	0.256594	0.100837	0.19744	0.062859	0.208655	0.276476	0.131449	0.0706796	0.0264889	0.180179	0.198294	0.131573	0.161586	0.207912	0.0928542	0.11198	0.151056	0.0961623	0.439966	0.227038	0.0651097	0.176315	0.218071	0.0548825	0.0297623	0.115661	0.182272	0.164019	0.0728919	0.101292	0.233365	0.133861	0.245068	0.11806	0.243994	0.639902	0.268376	0.728063	0.33957	0.639338	0.652516	0.38952
TAG56:3-FA20:0	-0.0620021	-0.0302269	0.034221	0.0458197	0.367117	0.109905	0.0279534	0.252984	0.0542057	0.132544	-0.00879233	0.157496	0.27971	0.10781	0.0908623	0.0191824	0.112	0.11435	0.110192	0.122385	0.139958	0.10671	0.0956885	0.149139	0.0688272	0.403813	0.19293	0.0408962	0.160095	0.210459	0.0455039	0.0328828	0.128995	0.148888	0.0731162	0.102408	0.140662	0.161457	0.118484	0.228798	0.0859705	0.176362	0.532192	0.154909	0.630095	0.261585	0.550782	0.571298	0.331355
TAG56:4-FA18:0	-0.312602	0.0358932	0.328414	0.238514	0.39049	0.358432	0.229711	0.359675	0.276762	0.359104	0.413281	0.420618	0.299196	0.242298	0.114918	0.138928	0.343513	0.397764	0.181792	0.302629	0.38998	0.156778	0.253962	0.152413	0.264589	0.488398	0.364026	0.172362	0.269821	0.317161	0.206758	0.0918067	0.0998947	0.314906	0.399015	0.0382847	0.0385884	0.487755	0.166144	0.311321	0.320496	0.329908	0.813379	0.596429	0.860063	0.501178	0.849452	0.823438	0.565079
TAG56:5-FA20:2	-0.126709	-0.00494782	0.122949	0.126493	0.278917	0.212941	0.0589915	0.225514	0.169203	0.204698	0.124729	0.22863	0.221553	0.125133	0.0122521	0.088205	0.0724774	0.0910376	0.0357309	0.0168742	0.237035	-0.0311819	-0.0071002	0.0842546	0.119184	0.384359	0.133241	0.0705778	0.0763092	0.130545	0.0841565	0.0138053	0.0519965	0.150091	0.129721	0.0202634	0.0783504	0.259832	0.00376142	0.185535	0.183547	0.182523	0.627264	0.299577	0.66357	0.304034	0.679641	0.783139	0.315179
TAG56:6-FA20:3	-0.215364	0.0274786	0.237551	0.160194	0.313613	0.228053	0.094719	0.25588	0.180189	0.227784	0.207807	0.275504	0.246542	0.146755	0.0554273	0.189605	0.144653	0.17963	0.0704562	0.208179	0.308259	0.0867408	0.154025	0.118424	0.241053	0.39953	0.305716	0.116206	0.135001	0.201891	0.244549	0.0861917	0.0833368	0.24395	0.216021	0.0426928	0.0538945	0.400724	0.012091	0.232454	0.383926	0.181181	0.608216	0.467306	0.630679	0.311856	0.643849	0.727971	0.492578
TAG56:7-FA18:2	-0.350674	0.0457019	0.37896	0.244309	0.34999	0.297583	0.16454	0.287618	0.254624	0.30815	0.363041	0.352176	0.253294	0.111206	0.0704849	0.216564	0.127115	0.167013	0.0438108	0.232639	0.262684	0.175033	0.272384	0.0940417	0.327596	0.412246	0.292024	0.22531	0.130215	0.192862	0.253105	0.144818	0.0679456	0.263393	0.183344	0.0207969	0.033828	0.375562	0.0248571	0.162708	0.420407	0.195265	0.759352	0.555344	0.757534	0.427621	0.625386	0.819401	0.642213
TAG56:7-FA20:3	-0.256247	0.0423701	0.284899	0.127802	0.284089	0.175201	0.0628243	0.1929	0.15739	0.189256	0.181402	0.233938	0.208718	0.0905779	0.0184816	0.187117	0.107999	0.152026	0.0148548	0.237398	0.273241	0.0778969	0.162298	0.0687163	0.245572	0.361984	0.317708	0.109906	0.0834758	0.138789	0.249851	0.0679971	0.0570055	0.205173	0.152126	0.0208337	0.0365734	0.363159	0.00390438	0.135462	0.387578	0.157532	0.612334	0.48692	0.618131	0.284264	0.489217	0.673999	0.517488
TAG56:8-FA18:2	-0.330588	0.0633251	0.37022	0.166695	0.262568	0.24926	0.170568	0.191795	0.221823	0.246701	0.296168	0.282004	0.177833	0.0377212	0.0273696	0.203194	0.106792	0.117204	0.026359	0.230375	0.22584	0.261915	0.361804	0.106642	0.322596	0.3661	0.249645	0.410785	0.085619	0.140443	0.153195	0.281128	0.0653363	0.265535	0.149335	-0.0095864	0.0280098	0.327907	0.0100455	0.134696	0.404353	0.183786	0.679463	0.525445	0.671057	0.519782	0.498674	0.701638	0.710408
TAG56:8-FA22:6	-0.260649	0.05095	0.289852	0.140451	0.165622	0.306092	0.255675	0.157045	0.237995	0.256236	0.309869	0.283898	0.115463	0.0801667	0.0176009	0.14616	0.219077	0.200274	0.11643	0.212014	0.244707	0.322032	0.426677	0.139967	0.282395	0.334797	0.1971	0.59358	0.122214	0.144967	0.0116501	0.388875	0.0537411	0.29781	0.275646	-0.0361954	0.00310989	0.32478	0.069996	0.197907	0.308454	0.245256	0.616434	0.502237	0.605655	0.654095	0.579536	0.641516	0.678571
TAG57:9-FA22:6	-0.23626	0.0375929	0.252637	0.121549	0.217552	0.218268	0.157386	0.220011	0.146914	0.209112	0.283243	0.243417	0.188284	0.139551	0.10783	0.0848399	0.226543	0.270071	0.0933524	0.196028	0.252685	0.167232	0.215917	0.0861066	0.195019	0.252788	0.224428	0.186043	0.138783	0.203396	0.137435	0.1266	0.0999027	0.233363	0.275658	0.00288142	-0.00821837	0.299995	0.129807	0.199086	0.205113	0.19821	0.570043	0.415717	0.56724	0.316959	0.552636	0.547858	0.411722
TAG58:10-FA20:4	-0.336788	0.135787	0.425893	0.0831278	0.110108	0.11102	0.133128	0.0792123	0.155341	0.146265	0.254769	0.180148	0.0448169	-0.0130107	-0.00784389	0.219785	0.171323	0.231574	-0.00596937	0.424138	0.244263	0.237081	0.380507	0.0569498	0.371055	0.195273	0.358752	0.29837	0.0662326	0.127031	0.342009	0.23113	0.0558439	0.278222	0.270546	-0.0450718	-0.0775417	0.376946	0.0135511	0.0888208	0.514893	0.130012	0.373637	0.646217	0.329973	0.302751	0.145486	0.222811	0.619518
TAG58:6-FA22:4	-0.324814	0.0518632	0.351435	0.259145	0.332494	0.372181	0.220193	0.353906	0.304419	0.365346	0.423157	0.417315	0.219093	0.178303	0.0588445	0.221605	0.241303	0.30205	0.110133	0.230612	0.361152	0.1115	0.208234	0.1378	0.35026	0.43803	0.295873	0.204665	0.210469	0.282716	0.329857	0.136677	0.0970483	0.342331	0.380497	0.0109598	0.00614295	0.47904	0.0493929	0.291612	0.463666	0.27989	0.749424	0.64825	0.760434	0.44714	0.790831	0.788769	0.555576
TAG58:7-FA18:0	-0.303101	0.0618542	0.335456	0.200071	0.29665	0.374812	0.29679	0.29192	0.258424	0.325676	0.404758	0.36525	0.21944	0.130965	0.0904399	0.176441	0.269018	0.278531	0.14072	0.318599	0.283157	0.341551	0.467623	0.183974	0.350556	0.40449	0.312687	0.427189	0.212917	0.26208	0.166781	0.290573	0.125822	0.330745	0.328722	0.00490735	0.0181138	0.395832	0.104691	0.261673	0.379025	0.258246	0.713044	0.558921	0.74705	0.627875	0.692951	0.728026	0.751874
TAG58:7-FA22:5	-0.18464	0.0589623	0.218849	0.192522	0.250916	0.373199	0.2671	0.29352	0.258512	0.305044	0.330544	0.342099	0.192019	0.161329	0.0648944	0.206927	0.241778	0.233143	0.165936	0.192331	0.319738	0.234111	0.303547	0.207338	0.368967	0.401957	0.230442	0.391388	0.22034	0.277212	0.21741	0.288201	0.132745	0.353232	0.345232	0.0249402	0.046415	0.412281	0.0518711	0.329616	0.410142	0.239682	0.602889	0.485428	0.626767	0.549484	0.72238	0.695902	0.584525
TAG58:7-FA22:6	-0.166209	0.0509532	0.196434	0.111552	0.177118	0.333309	0.297301	0.20849	0.199739	0.249587	0.293455	0.283214	0.137902	0.0990851	0.0432103	0.125869	0.258072	0.22548	0.143984	0.248976	0.225977	0.370573	0.479001	0.200509	0.290724	0.337154	0.21201	0.591531	0.16945	0.215868	0.0267239	0.403601	0.117661	0.315146	0.320676	-0.0179617	0.00706023	0.309747	0.0941668	0.274763	0.295136	0.249274	0.537728	0.455154	0.57693	0.650644	0.621481	0.564813	0.685436
TAG58:8-FA22:6	-0.109135	0.0477614	0.142273	0.0637393	0.111581	0.288199	0.256026	0.139022	0.158049	0.190203	0.194855	0.211586	0.0869248	0.0536208	0.0167858	0.120245	0.168877	0.111818	0.10758	0.152982	0.185703	0.347066	0.430987	0.194202	0.232037	0.28358	0.131882	0.626914	0.10648	0.154802	-0.0446227	0.434501	0.103779	0.268689	0.234458	-0.0244528	0.0232685	0.246442	0.0373259	0.241906	0.256624	0.193115	0.42946	0.338334	0.463623	0.60042	0.544693	0.51389	0.621646
TAG58:9-FA22:5	-0.249939	0.0701078	0.288423	0.169646	0.204138	0.247682	0.170407	0.176116	0.231873	0.237055	0.265948	0.275394	0.137626	0.0540903	-0.00753837	0.212442	0.109076	0.116381	0.0595223	0.155259	0.257777	0.176297	0.24568	0.101738	0.354891	0.335798	0.194553	0.373861	0.104178	0.134112	0.214341	0.263886	0.0678714	0.273367	0.18184	-0.00969027	0.0258583	0.352004	-0.0216676	0.147781	0.425714	0.167189	0.611771	0.467099	0.596832	0.479529	0.481014	0.658571	0.581049
TAG60:11-FA22:6	-0.194228	0.0858924	0.251	0.0810311	0.0796479	0.272038	0.282645	0.105122	0.185656	0.196308	0.253791	0.215993	0.0640196	0.0503447	0.0328205	0.188883	0.249547	0.212449	0.123267	0.309466	0.237035	0.414211	0.538684	0.184173	0.344092	0.248305	0.239334	0.648783	0.130105	0.15983	0.0963028	0.466074	0.105573	0.329708	0.309978	-0.0278158	-0.0133313	0.326445	0.0597469	0.210261	0.389158	0.197143	0.398327	0.503044	0.388397	0.593526	0.373626	0.376165	0.709008
TAG38:0-FA12:0	-0.0233715	-0.000634748	0.0131058	0.0566317	0.230184	0.0861811	0.118691	0.174568	0.0432425	0.102386	0.0501722	0.13846	0.230165	0.321191	0.154529	0.00282801	0.378815	0.331209	0.241357	0.195687	0.130712	0.0875836	0.107945	0.0907481	0.0593346	0.259081	0.199481	0.0233324	0.213895	0.193306	0.0440487	-0.00750207	0.0610524	0.142908	0.219691	0.0889471	0.0612545	0.144142	0.487989	0.182891	0.0201335	0.383942	0.304595	0.216005	0.307371	0.224392	0.252312	0.177269	0.161712
TAG42:0-FA12:0	-0.0763002	0.0315475	0.0828368	0.0723916	0.274652	0.115247	0.157748	0.195808	0.0939507	0.158321	0.109451	0.185535	0.279135	0.394137	0.182759	0.0085212	0.53893	0.524621	0.305119	0.360414	0.22231	0.139501	0.201751	0.0819712	0.106317	0.338527	0.341042	0.00900802	0.273958	0.232801	0.0927848	-0.021686	0.0576722	0.226179	0.388606	0.085208	0.0230731	0.255955	0.567119	0.234918	0.0580143	0.449876	0.463609	0.41771	0.453582	0.280282	0.384662	0.280141	0.2982
TAG44:0-FA18:0	-0.0618705	0.00802715	0.0612872	0.0977281	0.292442	0.12154	0.164328	0.220192	0.106107	0.1757	0.115991	0.197966	0.283557	0.369216	0.194568	-0.011124	0.495013	0.49575	0.324294	0.316048	0.195442	0.128569	0.186933	0.0877323	0.0958577	0.350357	0.299478	-0.010321	0.315808	0.25496	0.0888817	-0.0328872	0.0694805	0.208958	0.348436	0.0867895	0.0352986	0.233089	0.473783	0.228915	0.0573114	0.429712	0.456174	0.376975	0.478881	0.285346	0.390362	0.286699	0.282313
TAG44:2-FA12:0	-0.108747	0.0125714	0.102428	0.0665811	0.299154	0.124211	0.149023	0.176682	0.0932176	0.156375	0.0881616	0.184352	0.290486	0.413163	0.166075	0.0102521	0.53446	0.526756	0.291262	0.375419	0.244911	0.130517	0.203132	0.0697529	0.112159	0.369812	0.367447	0.00811882	0.267104	0.223398	0.0940046	-0.0299201	0.046423	0.214605	0.373318	0.077101	0.0176336	0.276884	0.56566	0.220925	0.0714084	0.44563	0.538494	0.462181	0.539808	0.284107	0.446118	0.386527	0.34365
TAG45:1-FA15:0	-0.122487	0.0137531	0.125028	0.15363	0.300705	0.183852	0.223893	0.225423	0.194907	0.253231	0.174998	0.239819	0.30181	0.462714	0.200332	0.0316382	0.640215	0.672219	0.430595	0.44121	0.305526	0.161303	0.258465	0.0933758	0.152069	0.425712	0.427547	0.021109	0.401867	0.278565	0.122811	-0.0234496	0.0623067	0.276474	0.507616	0.0977332	0.0213739	0.355506	0.527408	0.283956	0.0982686	0.502436	0.576497	0.562709	0.569775	0.335741	0.515267	0.396065	0.378099
TAG45:1-FA18:1	-0.109457	0.00974328	0.10923	0.139	0.320392	0.167429	0.196242	0.233856	0.171436	0.236812	0.160188	0.233691	0.312061	0.421832	0.199928	0.018507	0.573625	0.60023	0.399014	0.388838	0.261225	0.154311	0.235887	0.0970424	0.140146	0.423707	0.384861	0.0215641	0.37768	0.277158	0.10229	-0.0192344	0.0568306	0.254615	0.432654	0.0918097	0.0313015	0.32125	0.485152	0.273912	0.0968764	0.489835	0.578421	0.505214	0.592172	0.34322	0.537798	0.424564	0.378852
TAG46:0-FA12:0	-0.119263	0.02923	0.127381	0.0922558	0.297523	0.140881	0.168381	0.213588	0.113937	0.186034	0.152754	0.220667	0.285545	0.376985	0.16755	0.00638507	0.537792	0.541313	0.278562	0.373656	0.243506	0.126188	0.207937	0.072995	0.118148	0.382288	0.358313	0.00877832	0.27373	0.247478	0.105259	-0.0360899	0.0538361	0.234936	0.404569	0.0680498	0.00651974	0.288601	0.556408	0.243545	0.082194	0.458449	0.555993	0.481497	0.562352	0.312818	0.481931	0.37167	0.352577
TAG46:0-FA18:0	-0.10796	0.0218337	0.114358	0.0995626	0.301214	0.135829	0.170995	0.219967	0.117268	0.189182	0.152033	0.217015	0.288634	0.379926	0.177641	-0.00642998	0.540029	0.550393	0.308451	0.370751	0.236262	0.131847	0.213328	0.0726517	0.111459	0.377136	0.349979	-0.000664677	0.301067	0.255271	0.100575	-0.0420415	0.0563521	0.227748	0.403966	0.0641706	0.00896023	0.282099	0.518688	0.242271	0.0723264	0.456565	0.541512	0.469353	0.55431	0.305781	0.465135	0.350939	0.340177
TAG46:1-FA16:1	-0.252012	0.025968	0.257962	0.166815	0.257182	0.231451	0.272078	0.227973	0.241467	0.28169	0.277039	0.277243	0.250509	0.397826	0.148609	0.0645297	0.655426	0.741982	0.338887	0.546286	0.390088	0.164064	0.311709	0.0761767	0.197986	0.432061	0.5123	0.045549	0.345999	0.268632	0.175587	-0.02426	0.0512784	0.328984	0.655273	0.0421145	-0.033233	0.453159	0.435748	0.290907	0.160286	0.487464	0.670313	0.761555	0.641768	0.360305	0.583974	0.449208	0.463881
TAG47:2-FA14:0	-0.196137	-0.00962641	0.183168	0.202872	0.330955	0.202311	0.216272	0.234863	0.244599	0.287975	0.216282	0.269427	0.309666	0.450333	0.184066	0.0485953	0.61324	0.668735	0.450684	0.442639	0.345449	0.161353	0.269977	0.0797581	0.175906	0.460161	0.4523	0.0426476	0.426895	0.2808	0.130542	-0.0192901	0.0584213	0.289164	0.496879	0.0855926	0.0302737	0.405301	0.433118	0.271868	0.14136	0.481005	0.695584	0.619469	0.687001	0.367966	0.594756	0.548185	0.433589
TAG48:1-FA12:0	-0.0933818	0.0144802	0.0893643	0.0750048	0.321599	0.133489	0.129907	0.209942	0.0843833	0.162047	0.10958	0.21395	0.294783	0.376938	0.156116	-0.00720082	0.478831	0.460777	0.244986	0.32512	0.219337	0.123964	0.188177	0.0740232	0.10124	0.376592	0.330683	0.017533	0.240822	0.246803	0.0812758	-0.0246746	0.052959	0.20359	0.330269	0.0714552	0.0166191	0.261454	0.550677	0.248018	0.0735508	0.424205	0.528287	0.404591	0.562952	0.290583	0.528459	0.418594	0.347003
TAG48:1-FA16:1	-0.322608	0.0342419	0.332404	0.221698	0.244277	0.288769	0.297612	0.282632	0.29693	0.338808	0.379923	0.331239	0.222796	0.326091	0.124171	0.0931214	0.59197	0.703562	0.276336	0.512147	0.4092	0.143369	0.293347	0.0894936	0.221287	0.440835	0.487794	0.0724983	0.317428	0.279055	0.203828	-0.01395	0.05938	0.360302	0.689266	0.0232112	-0.0394633	0.485523	0.338188	0.30307	0.208366	0.448594	0.740473	0.811225	0.692343	0.397016	0.64686	0.510474	0.481728
TAG48:3-FA18:3	-0.235017	0.0134546	0.237979	0.108951	0.319591	0.179062	0.191337	0.20052	0.165763	0.223068	0.194307	0.246598	0.290132	0.364901	0.154215	0.0431461	0.569463	0.627336	0.3054	0.528293	0.330223	0.175699	0.316563	0.0656453	0.187021	0.449755	0.516278	0.0418221	0.312632	0.242472	0.150234	-0.027579	0.0480404	0.268467	0.470482	0.0488945	-0.000992675	0.399957	0.430431	0.233193	0.158053	0.454215	0.733713	0.68406	0.729673	0.374718	0.580046	0.553863	0.531119
TAG49:1-FA16:1	-0.276278	0.0217992	0.281568	0.275481	0.285872	0.303406	0.310509	0.292233	0.327378	0.376355	0.378199	0.350006	0.259006	0.39846	0.169755	0.0986997	0.634233	0.74337	0.400491	0.509872	0.412649	0.170391	0.31152	0.105608	0.235079	0.456412	0.496658	0.0762675	0.433043	0.323426	0.207692	-0.00249093	0.071364	0.364226	0.678012	0.0591641	-0.0167122	0.491173	0.353037	0.329746	0.207921	0.47923	0.707156	0.773816	0.682459	0.394713	0.658352	0.517331	0.469236
TAG49:2-FA16:1	-0.267027	0.00349492	0.261152	0.312632	0.290908	0.333492	0.326781	0.318947	0.354262	0.400211	0.372197	0.366872	0.270084	0.446583	0.187876	0.117007	0.625233	0.727712	0.444319	0.475763	0.432081	0.179172	0.315057	0.125624	0.245846	0.481438	0.487437	0.098071	0.461302	0.335199	0.197238	0.0249082	0.0785641	0.38267	0.682039	0.0728731	0.00382582	0.51157	0.341004	0.356872	0.22842	0.464497	0.707731	0.760622	0.680242	0.395134	0.736572	0.597343	0.475416
TAG49:3-FA15:0	-0.262045	0.000413628	0.254485	0.301441	0.329819	0.286426	0.252634	0.297617	0.339408	0.37801	0.315293	0.344933	0.292164	0.418813	0.172241	0.0931436	0.53984	0.621463	0.440778	0.39007	0.384785	0.150804	0.266111	0.0875021	0.216284	0.501017	0.433606	0.100645	0.434151	0.286032	0.149042	0.0154738	0.0575661	0.324986	0.525327	0.0722153	0.0384359	0.460802	0.306842	0.283111	0.20923	0.438741	0.796302	0.686194	0.76775	0.411349	0.718165	0.714556	0.48786
TAG50:1-FA20:1	-0.182794	0.0161269	0.190118	0.130549	0.28654	0.206251	0.215936	0.214877	0.202039	0.256036	0.204594	0.254121	0.286827	0.40542	0.150623	0.0462096	0.634237	0.674683	0.369698	0.456826	0.378049	0.139921	0.255289	0.0989741	0.178252	0.463979	0.445997	0.0479131	0.353625	0.271608	0.136761	-0.0150355	0.0553991	0.311149	0.565381	0.0604821	0.0134925	0.426393	0.448623	0.307959	0.13454	0.493836	0.68863	0.648838	0.683092	0.40273	0.637529	0.508695	0.435146
TAG50:2-FA14:0	-0.209075	0.00915802	0.202458	0.173063	0.375862	0.256095	0.184414	0.277562	0.193588	0.265268	0.235864	0.308554	0.333661	0.402174	0.158742	0.0652638	0.525476	0.552093	0.320309	0.400835	0.344029	0.168381	0.27357	0.115123	0.191019	0.50666	0.436611	0.100114	0.324383	0.302184	0.12124	0.0238984	0.0646568	0.292845	0.451382	0.0692911	0.0354801	0.417899	0.397702	0.330146	0.183514	0.442364	0.745605	0.602317	0.775348	0.419846	0.821117	0.714649	0.502743
TAG50:2-FA18:1	-0.281116	0.020897	0.284163	0.246724	0.33383	0.332778	0.282618	0.327935	0.286913	0.351504	0.358472	0.369796	0.299414	0.397295	0.15893	0.114901	0.570789	0.644424	0.319656	0.457885	0.416751	0.175696	0.305988	0.132334	0.246561	0.52312	0.480259	0.126402	0.352099	0.325262	0.18628	0.0403998	0.0779845	0.371594	0.622478	0.055696	0.00937877	0.501667	0.347349	0.370433	0.242763	0.452206	0.780217	0.74863	0.771962	0.441071	0.843817	0.700323	0.523916
TAG48:3-FA14:0	-0.275923	0.00180349	0.266683	0.18178	0.319917	0.240173	0.227808	0.23422	0.240578	0.280902	0.25385	0.291857	0.287078	0.405317	0.143604	0.07032	0.571884	0.644267	0.31921	0.482616	0.388995	0.158361	0.293168	0.0677988	0.210005	0.487502	0.497622	0.0770778	0.332282	0.256674	0.153819	-0.00575886	0.0504161	0.298598	0.542697	0.046686	0.00151622	0.455993	0.387716	0.266125	0.185331	0.45497	0.78088	0.73545	0.767834	0.391197	0.681546	0.661053	0.517637
TAG50:4-FA18:3	-0.297577	0.00917972	0.293423	0.171885	0.333666	0.256115	0.235515	0.251014	0.225524	0.282635	0.265789	0.307509	0.289851	0.358131	0.151774	0.099494	0.512857	0.595855	0.276618	0.518217	0.372123	0.191411	0.341721	0.0848963	0.236918	0.500827	0.537392	0.102718	0.312003	0.259633	0.174548	0.019788	0.0604651	0.312443	0.509208	0.0414216	0.00767241	0.463304	0.330409	0.269672	0.24345	0.410035	0.795399	0.751758	0.791507	0.407536	0.710998	0.710661	0.602616
TAG50:5-FA18:1	-0.220345	0.0074922	0.218705	0.135221	0.373171	0.222944	0.196266	0.231398	0.1687	0.234883	0.17465	0.272604	0.3193	0.335633	0.143871	0.0773664	0.463479	0.520898	0.256455	0.470333	0.316613	0.187927	0.302986	0.0881071	0.21162	0.491818	0.493652	0.102102	0.286118	0.255735	0.158479	0.0268007	0.0697707	0.269208	0.399166	0.0650741	0.0340325	0.391281	0.349366	0.263363	0.211657	0.398242	0.726231	0.622079	0.759244	0.379539	0.655574	0.670634	0.586285
TAG51:0-FA18:0	-0.191936	0.032971	0.211265	0.219459	0.333221	0.229682	0.230679	0.298044	0.241413	0.312822	0.30958	0.315887	0.282613	0.327181	0.173592	0.0337521	0.539348	0.617891	0.366644	0.408696	0.303339	0.144675	0.252357	0.0926754	0.175172	0.430236	0.393723	0.0339131	0.414719	0.324974	0.172318	-0.0297343	0.0726729	0.289692	0.49289	0.0556912	0.00746046	0.371817	0.328273	0.285107	0.151792	0.439833	0.659517	0.590594	0.68778	0.372732	0.594566	0.461698	0.411604
TAG51:2-FA18:1	-0.236258	0.0145896	0.240569	0.333498	0.385918	0.347716	0.261656	0.36467	0.330158	0.404143	0.372318	0.396565	0.327075	0.409501	0.198177	0.115086	0.523504	0.585967	0.442745	0.35802	0.378216	0.176496	0.276085	0.144739	0.243117	0.518929	0.407296	0.12577	0.464676	0.367302	0.177594	0.0514801	0.0873877	0.355905	0.510475	0.0887927	0.0578969	0.471417	0.292417	0.36773	0.249393	0.432087	0.753328	0.6237	0.762723	0.439661	0.853825	0.727945	0.481559
TAG51:4-FA15:0	-0.261517	-0.0151732	0.246503	0.275653	0.379067	0.226935	0.114462	0.269135	0.280223	0.317627	0.253003	0.311317	0.286597	0.261298	0.116114	0.107426	0.249207	0.282225	0.298402	0.136612	0.274441	0.0954314	0.137803	0.0719364	0.175535	0.449904	0.245058	0.117754	0.300166	0.213388	0.0907465	0.0457134	0.0385151	0.210156	0.163593	0.0743934	0.107099	0.333673	0.156235	0.168742	0.213051	0.290628	0.798269	0.419308	0.797316	0.373857	0.654533	0.836741	0.417743
TAG51:4-FA18:2	-0.276337	-0.00916162	0.266459	0.289517	0.369991	0.237967	0.124034	0.27213	0.290725	0.324027	0.267958	0.313699	0.27533	0.249188	0.107413	0.114785	0.228038	0.269951	0.268126	0.124873	0.279346	0.0800351	0.123396	0.0694113	0.177302	0.45339	0.235507	0.11816	0.285552	0.207132	0.0951125	0.0462779	0.041494	0.208767	0.168525	0.0685459	0.105543	0.338108	0.129972	0.163091	0.221874	0.278391	0.802087	0.425924	0.799501	0.370962	0.660004	0.852445	0.410277
TAG52:1-FA18:1	-0.310618	0.0399495	0.326141	0.252342	0.37647	0.338102	0.24823	0.389485	0.280572	0.358311	0.420701	0.407753	0.291542	0.257498	0.132525	0.105763	0.427742	0.503116	0.213634	0.357392	0.360421	0.14606	0.261315	0.126121	0.241828	0.522576	0.390195	0.13327	0.291342	0.342215	0.195759	0.0381052	0.0755699	0.349433	0.493662	0.0359191	0.0159319	0.459347	0.244838	0.354584	0.271343	0.40234	0.834441	0.67021	0.85739	0.466321	0.875144	0.735525	0.533039
TAG52:1-FA20:1	-0.271802	0.0423728	0.297046	0.202133	0.277205	0.278526	0.24724	0.29097	0.275141	0.336116	0.336681	0.333401	0.243961	0.29605	0.10886	0.0685461	0.53765	0.6072	0.278687	0.386187	0.400211	0.0944627	0.210877	0.10532	0.203652	0.473464	0.392738	0.0750413	0.30849	0.278112	0.179955	-0.011145	0.0590496	0.344502	0.580983	0.0208078	0.000651219	0.45821	0.315627	0.311658	0.191087	0.450619	0.78469	0.69401	0.754242	0.447043	0.713772	0.580496	0.445583
TAG52:2-FA16:1	-0.287856	0.0210962	0.293554	0.24807	0.317365	0.358214	0.279379	0.338766	0.289014	0.358231	0.390479	0.383343	0.261686	0.301564	0.116515	0.127167	0.454223	0.538799	0.239005	0.393403	0.390358	0.165546	0.291336	0.147932	0.257221	0.511453	0.429741	0.158573	0.314921	0.333642	0.190136	0.0615813	0.0926537	0.359007	0.583848	0.0334858	0.00440259	0.485153	0.220083	0.376375	0.275765	0.403663	0.76656	0.710451	0.792385	0.449596	0.885904	0.739691	0.528154
TAG52:3-FA20:0	-0.379259	0.0272948	0.385143	0.287021	0.404324	0.327993	0.18258	0.365011	0.311414	0.365796	0.418567	0.414242	0.292956	0.187072	0.0862206	0.149161	0.241873	0.312033	0.119964	0.209054	0.334114	0.094241	0.173223	0.0990786	0.250881	0.517258	0.298525	0.175535	0.198812	0.256032	0.165511	0.0693161	0.0498234	0.293167	0.307803	0.0329018	0.0593889	0.426846	0.13054	0.250494	0.308822	0.323443	0.940834	0.59971	0.934076	0.481656	0.849251	0.936766	0.531341
TAG52:3-FA20:1	-0.260889	0.012259	0.261397	0.202291	0.348391	0.278179	0.18639	0.27008	0.259702	0.310606	0.269137	0.328797	0.293385	0.339643	0.102712	0.0892072	0.450548	0.502401	0.267224	0.310259	0.380107	0.0914801	0.185961	0.0998344	0.20169	0.528526	0.369898	0.109559	0.286737	0.252775	0.126593	0.0223858	0.0499126	0.289906	0.450342	0.0481185	0.0403513	0.439502	0.280721	0.292445	0.205808	0.424431	0.849723	0.632054	0.85347	0.466935	0.831548	0.816725	0.481011
TAG52:4-FA20:4	-0.390875	0.0716849	0.431924	0.205241	0.255424	0.267634	0.251149	0.275752	0.279032	0.317825	0.427343	0.34667	0.182915	0.207844	0.0792907	0.162853	0.47021	0.569856	0.174084	0.496771	0.386357	0.159674	0.322238	0.0730967	0.331226	0.420609	0.466105	0.154523	0.250254	0.268453	0.315531	0.0620095	0.0476027	0.381894	0.545979	-0.00335373	-0.0591103	0.50563	0.256312	0.249526	0.383318	0.40199	0.767358	0.875517	0.708505	0.427781	0.574494	0.516006	0.593878
TAG52:7-FA16:0	-0.224135	0.049374	0.249073	0.202906	0.319318	0.239873	0.252482	0.297224	0.242758	0.313976	0.311277	0.313941	0.271717	0.316838	0.174218	0.0538465	0.553556	0.638312	0.345173	0.451095	0.324817	0.16808	0.290111	0.104125	0.199122	0.446315	0.428957	0.0624556	0.394288	0.313843	0.176252	-0.0137356	0.0780696	0.317581	0.532501	0.0521968	-0.00338198	0.400665	0.334188	0.296187	0.17188	0.445293	0.717417	0.652361	0.729906	0.414676	0.624473	0.500283	0.473576
TAG53:4-FA18:0	-0.174942	-0.0431673	0.147538	0.194322	0.221346	0.236367	0.188249	0.22551	0.197639	0.245522	0.268764	0.251841	0.176584	0.20666	0.108189	0.121703	0.262759	0.291642	0.179657	0.200515	0.222832	0.133336	0.185677	0.128325	0.196627	0.309798	0.252333	0.126312	0.231529	0.240604	0.198978	0.092337	0.102811	0.2345	0.279594	0.0802593	0.0669433	0.28328	0.152798	0.226705	0.216957	0.23521	0.424937	0.361755	0.451159	0.252468	0.360116	0.360352	0.31463
TAG53:6-FA18:3	-0.25778	-0.0166142	0.244073	0.131193	0.257698	0.170871	0.0993288	0.177727	0.128108	0.210462	0.2306	0.243562	0.184574	0.140378	0.0928315	0.118091	0.141498	0.204999	0.115846	0.157954	0.230738	0.071137	0.108585	0.0602863	0.18038	0.282214	0.241859	0.0742335	0.18588	0.192435	0.186397	0.0360398	0.0691047	0.171868	0.15148	0.050496	0.0438574	0.285961	0.0591755	0.130204	0.237109	0.160053	0.55385	0.369773	0.579215	0.2433	0.455456	0.584817	0.359245
TAG53:6-FA20:4	-0.365636	0.0603178	0.402791	0.260974	0.330395	0.234136	0.197022	0.24839	0.298525	0.328964	0.331321	0.328533	0.227319	0.264893	0.10298	0.223249	0.406362	0.486445	0.310365	0.431467	0.382747	0.199151	0.327604	0.0913059	0.367982	0.46659	0.44905	0.215491	0.352408	0.283135	0.324915	0.139492	0.0597179	0.368472	0.397689	0.0622387	0.0214912	0.523921	0.193263	0.230983	0.474855	0.361519	0.735901	0.784605	0.71006	0.39973	0.544648	0.618187	0.632078
TAG54:1-FA18:1	-0.204983	0.0279804	0.215372	0.18178	0.380341	0.241965	0.164168	0.350226	0.191431	0.282252	0.284527	0.329447	0.273413	0.199482	0.0979374	0.0348795	0.326233	0.382032	0.171959	0.290413	0.263398	0.135052	0.212339	0.119427	0.168642	0.46249	0.312629	0.0824724	0.260238	0.322483	0.147642	0.0169752	0.0956372	0.261729	0.350252	0.0376423	0.0309079	0.345193	0.21455	0.309463	0.195708	0.335045	0.674513	0.463347	0.768738	0.372658	0.746846	0.600576	0.451685
TAG54:3-FA16:0	-0.324596	0.029867	0.335387	0.21448	0.330868	0.303633	0.19082	0.281683	0.292498	0.3377	0.354887	0.372885	0.269457	0.251543	0.065649	0.121441	0.391961	0.460542	0.195138	0.280463	0.42202	0.0670559	0.167364	0.0903298	0.237817	0.505869	0.341463	0.140005	0.241925	0.251278	0.167719	0.0427753	0.0410327	0.315442	0.45499	0.0203032	0.0276753	0.487069	0.192579	0.29241	0.269628	0.382671	0.878054	0.6641	0.869161	0.499563	0.839209	0.825428	0.487531
TAG54:4-FA16:1	-0.24988	0.00650059	0.247287	0.202315	0.272496	0.310676	0.215707	0.262667	0.27473	0.315694	0.266366	0.329171	0.229777	0.283079	0.0615286	0.121731	0.368112	0.436082	0.200183	0.270846	0.404484	0.0651738	0.167225	0.111841	0.209527	0.484901	0.344434	0.129682	0.2404	0.235043	0.146282	0.0468502	0.0608867	0.298799	0.486905	0.0279031	0.0238668	0.460605	0.156231	0.31495	0.246337	0.35295	0.759627	0.613685	0.76824	0.431456	0.84973	0.816408	0.459148
TAG54:4-FA22:4	-0.405531	0.0565346	0.436621	0.252414	0.266454	0.310763	0.268931	0.301693	0.321219	0.361479	0.464845	0.382249	0.196821	0.242542	0.0813825	0.165138	0.485091	0.584124	0.200194	0.444725	0.421089	0.119133	0.268728	0.0691357	0.323565	0.434502	0.436862	0.132733	0.271605	0.270493	0.316951	0.0415868	0.0486021	0.385948	0.575484	1.60104e-05	-0.0447263	0.527763	0.259473	0.261615	0.360676	0.402832	0.804292	0.845215	0.742443	0.447113	0.643104	0.582514	0.536454
TAG54:6-FA16:0	-0.445822	0.0747308	0.485746	0.2229	0.309969	0.301566	0.239451	0.276776	0.294749	0.336008	0.438672	0.382597	0.20611	0.161489	0.0643131	0.207916	0.32916	0.406607	0.114655	0.414754	0.359961	0.224085	0.37506	0.0900001	0.37183	0.454391	0.414054	0.295089	0.19201	0.235382	0.263373	0.174065	0.0490702	0.361636	0.406995	-0.00328555	-0.0293924	0.49713	0.153207	0.217483	0.442967	0.345278	0.850321	0.806763	0.812882	0.546425	0.656034	0.729076	0.737723
TAG54:7-FA18:1	-0.168823	-0.00107146	0.164665	0.0683325	0.316533	0.203315	0.154641	0.167568	0.0975259	0.172122	0.110107	0.222237	0.249377	0.145739	0.0935461	0.0735287	0.211397	0.228756	0.10937	0.358674	0.179264	0.234741	0.347895	0.109314	0.176768	0.396773	0.387542	0.190576	0.145593	0.159483	0.0567148	0.0914682	0.0880888	0.176681	0.169108	0.0265574	0.0567359	0.25234	0.141473	0.169949	0.185253	0.218877	0.622792	0.40777	0.686868	0.39819	0.556534	0.677786	0.641287
TAG54:7-FA20:4	-0.447608	0.068504	0.485862	0.22401	0.268056	0.241948	0.193325	0.2208	0.288817	0.307159	0.368363	0.332999	0.163005	0.145538	0.0326296	0.226036	0.282311	0.387953	0.0769822	0.430947	0.374028	0.155058	0.309838	0.0464402	0.360835	0.408294	0.449201	0.210062	0.16462	0.200682	0.326952	0.121078	0.0331005	0.328269	0.403793	-0.00862842	-0.0394033	0.516829	0.0978263	0.17272	0.492001	0.294139	0.731934	0.830926	0.691456	0.387749	0.528924	0.633866	0.663813
TAG55:3-FA18:2	-0.199532	0.0051034	0.198097	0.1533	0.3751	0.220279	0.158897	0.283454	0.175681	0.257955	0.151374	0.26329	0.284052	0.177478	0.131674	0.0890381	0.250788	0.30073	0.183914	0.262433	0.241624	0.146645	0.203093	0.14324	0.168623	0.465142	0.312391	0.103865	0.25203	0.247746	0.117612	0.0501679	0.119094	0.237546	0.234427	0.0869563	0.0976418	0.291856	0.163055	0.245825	0.185052	0.285259	0.730717	0.411841	0.795521	0.391545	0.640903	0.698313	0.50656
TAG55:7-FA20:3	-0.142104	0.0558381	0.169504	0.140652	0.196805	0.199887	0.160455	0.19392	0.174059	0.209937	0.240177	0.231056	0.192755	0.208855	0.11798	0.166284	0.302095	0.343116	0.219384	0.266356	0.284498	0.163951	0.217028	0.157369	0.227599	0.275216	0.302886	0.0949143	0.273693	0.256251	0.236879	0.108445	0.137704	0.287552	0.325957	0.110198	0.0433968	0.323794	0.191292	0.25333	0.263332	0.235983	0.351618	0.373888	0.34353	0.222211	0.299071	0.298798	0.305865
TAG56:2-FA18:1	-0.056523	-0.00590697	0.0452062	0.0618326	0.337981	0.168289	0.0922336	0.271718	0.0849264	0.190423	0.0580441	0.198227	0.277345	0.187299	0.101611	0.0215238	0.269848	0.274335	0.194471	0.221636	0.220587	0.157807	0.179302	0.187679	0.118648	0.418159	0.254501	0.0865716	0.230711	0.284118	0.0847581	0.0618779	0.144125	0.226628	0.260303	0.0833281	0.0857571	0.257182	0.191362	0.33224	0.120793	0.263348	0.493021	0.258386	0.587261	0.317438	0.663008	0.503734	0.369541
TAG56:3-FA20:1	-0.064684	-0.0211242	0.049731	0.0841528	0.292279	0.229206	0.104708	0.261665	0.118542	0.209226	0.092829	0.22502	0.236695	0.162472	0.0513115	0.0341083	0.166121	0.169868	0.106672	0.0968042	0.224695	0.0699416	0.0938614	0.156601	0.0929164	0.399879	0.171443	0.0899058	0.141166	0.219438	0.0496713	0.0480975	0.107866	0.191868	0.230477	0.0376704	0.0855376	0.25019	0.0884602	0.307614	0.121457	0.222467	0.519912	0.250603	0.602529	0.33428	0.758464	0.634407	0.338678
TAG56:3-FA20:2	-0.213715	0.0273613	0.227158	0.174326	0.34638	0.302606	0.188592	0.316762	0.236954	0.30702	0.293857	0.356152	0.282936	0.229729	0.0842701	0.0918586	0.327387	0.374998	0.16223	0.247771	0.35858	0.0881565	0.165878	0.137581	0.18931	0.476931	0.306739	0.106713	0.225038	0.283075	0.15273	0.029953	0.0844509	0.281028	0.400334	0.0304328	0.0378339	0.415738	0.149481	0.326725	0.233864	0.347725	0.733792	0.536029	0.789673	0.4451	0.829238	0.741415	0.467795
TAG56:4-FA20:2	-0.126089	0.000899299	0.127031	0.145872	0.303476	0.279383	0.1403	0.28333	0.187668	0.252489	0.191472	0.289301	0.254492	0.211451	0.0684724	0.093787	0.217791	0.242776	0.120319	0.126372	0.29969	0.0324424	0.0794181	0.136317	0.14745	0.438555	0.221232	0.0918047	0.162516	0.227022	0.110173	0.0325278	0.0832912	0.232733	0.297104	0.0358418	0.0658461	0.337372	0.0843595	0.307126	0.20311	0.269352	0.630586	0.396058	0.679683	0.372193	0.810827	0.755394	0.371884
TAG56:5-FA22:5	-0.314937	0.0590811	0.344745	0.272001	0.333982	0.411509	0.337987	0.367129	0.322074	0.389829	0.493634	0.432384	0.271497	0.260525	0.137113	0.203647	0.446201	0.495591	0.246609	0.422583	0.378278	0.280746	0.423917	0.180402	0.41954	0.480335	0.414816	0.299131	0.329347	0.340527	0.298713	0.187781	0.11231	0.42227	0.526407	0.0284556	-0.00366573	0.508378	0.203235	0.345293	0.417727	0.367597	0.803606	0.749956	0.796009	0.597913	0.785508	0.726999	0.700993
TAG56:6-FA22:6	-0.228877	0.0628007	0.263767	0.163465	0.209282	0.365295	0.338929	0.246078	0.256921	0.300256	0.377387	0.332475	0.170278	0.160027	0.079642	0.146751	0.371126	0.356879	0.199786	0.334532	0.283523	0.370546	0.498507	0.194509	0.332913	0.383958	0.287556	0.563213	0.229394	0.250491	0.083026	0.369714	0.106007	0.37245	0.418923	-0.0101421	-0.00246984	0.376792	0.168293	0.298841	0.318385	0.323221	0.644128	0.592799	0.649956	0.688933	0.655984	0.597057	0.716531
TAG56:7-FA16:1	-0.279185	0.0382556	0.300473	0.227826	0.251656	0.374948	0.308016	0.255421	0.291924	0.33625	0.353584	0.349047	0.208335	0.246587	0.0964889	0.218108	0.367421	0.408648	0.209164	0.384167	0.378065	0.272376	0.414375	0.160543	0.387422	0.442316	0.401542	0.331207	0.268278	0.269697	0.247375	0.224445	0.103196	0.373793	0.481301	0.0234788	-0.00436712	0.489147	0.121091	0.314289	0.409495	0.310657	0.683557	0.692465	0.679151	0.520609	0.753353	0.751793	0.690935
TAG56:7-FA18:1	-0.31556	0.0659856	0.36021	0.181543	0.28631	0.338995	0.257615	0.265075	0.24191	0.298479	0.345813	0.334541	0.219628	0.11934	0.0831497	0.225718	0.245303	0.256632	0.11403	0.351591	0.293114	0.342383	0.470878	0.179853	0.380406	0.430304	0.351743	0.463213	0.175576	0.242473	0.202158	0.327544	0.113523	0.363979	0.321903	0.00912453	0.0232821	0.416956	0.0741006	0.274579	0.457698	0.250225	0.697672	0.635631	0.706458	0.597637	0.681117	0.735046	0.817429
TAG56:7-FA18:3	-0.290681	0.0266712	0.303445	0.129528	0.338242	0.232603	0.127529	0.210899	0.154577	0.223189	0.230501	0.284165	0.260522	0.143331	0.0834081	0.159505	0.20117	0.248227	0.0740191	0.35096	0.26661	0.165747	0.28763	0.0810536	0.255547	0.398722	0.412001	0.148158	0.14328	0.1768	0.210812	0.0749731	0.0679673	0.218997	0.202612	0.0184506	0.0257771	0.378151	0.0948074	0.155174	0.357971	0.213544	0.683169	0.548326	0.714623	0.365634	0.597694	0.750809	0.629556
TAG57:3-FA18:2	-0.245076	0.071296	0.291611	0.0866372	0.166155	0.192913	0.160149	0.109441	0.173779	0.187857	0.185984	0.200076	0.102074	-0.0224254	-0.0119374	0.172714	0.0603343	0.0480145	0.00341623	0.159229	0.196758	0.273395	0.342231	0.127646	0.259651	0.295585	0.1715	0.484066	0.0410384	0.0952973	0.0690584	0.352327	0.0836509	0.232363	0.109088	-0.0112323	0.0482222	0.257021	-0.025872	0.121379	0.334814	0.147129	0.543485	0.39465	0.543155	0.508578	0.38518	0.559626	0.647416
TAG58:10-FA22:6	-0.173621	0.0503854	0.203613	0.0424737	0.0836479	0.210128	0.194261	0.0631361	0.15071	0.151604	0.158796	0.170999	0.0456011	-0.014725	-0.022407	0.125076	0.0862051	0.0423145	0.0408239	0.130905	0.157304	0.310667	0.391859	0.132451	0.227934	0.243088	0.115512	0.604959	0.038492	0.0687954	-0.0452833	0.417439	0.0649054	0.219498	0.128023	-0.0463391	0.0133345	0.213742	-0.0149487	0.127956	0.275575	0.151778	0.450019	0.339245	0.458057	0.567917	0.390089	0.507465	0.623139
TAG58:5-FA18:1	-0.231608	0.0414696	0.251753	0.176415	0.282883	0.329799	0.20506	0.297587	0.253178	0.320838	0.315132	0.351999	0.219545	0.210958	0.0471242	0.152623	0.337542	0.379864	0.166088	0.251403	0.383424	0.0849796	0.172337	0.14646	0.289803	0.453917	0.312228	0.15459	0.230627	0.276062	0.263802	0.0897183	0.102158	0.33714	0.442288	0.0126349	0.0183797	0.461627	0.120247	0.332236	0.353844	0.321717	0.720951	0.603447	0.73895	0.464732	0.799239	0.731727	0.494494
TAG58:6-FA16:0	-0.263371	0.0321709	0.274332	0.165228	0.213159	0.267943	0.202745	0.199221	0.275759	0.279583	0.313612	0.316215	0.197578	0.226373	0.034101	0.137421	0.444136	0.482681	0.218385	0.301539	0.423744	0.10036	0.191556	0.0864768	0.315284	0.428344	0.334515	0.21781	0.234557	0.233621	0.212979	0.118737	0.0587016	0.347418	0.504987	0.016607	0.0143081	0.471623	0.216817	0.297845	0.278002	0.33864	0.72968	0.640846	0.69758	0.484662	0.67106	0.638353	0.448121
TAG58:6-FA22:5	-0.268707	0.0650038	0.30102	0.24089	0.31552	0.397477	0.307694	0.349953	0.290716	0.363881	0.437695	0.402982	0.239456	0.201529	0.106554	0.195545	0.343827	0.365432	0.201726	0.323195	0.342352	0.275748	0.386221	0.205531	0.392132	0.438982	0.335028	0.331193	0.283079	0.32598	0.262219	0.228455	0.136779	0.38051	0.439839	0.0226453	0.0156664	0.463988	0.123802	0.341968	0.412175	0.299062	0.71128	0.609839	0.742664	0.585208	0.76688	0.710427	0.668474
TAG58:7-FA16:0	-0.297816	0.0484095	0.324458	0.159212	0.233383	0.247476	0.202312	0.198513	0.262499	0.271467	0.297763	0.305775	0.189756	0.222541	0.0433205	0.135549	0.444399	0.484607	0.215508	0.366753	0.420651	0.138497	0.256602	0.0660015	0.310794	0.438303	0.386556	0.218299	0.23353	0.2272	0.210253	0.11505	0.0458887	0.33587	0.476459	0.00356262	-0.0057717	0.489536	0.229162	0.263167	0.299131	0.344264	0.753038	0.676118	0.731553	0.478677	0.652637	0.64751	0.53636
TAG40:0-FA12:0	-0.017564	0.0257519	0.0253729	0.0387237	0.242202	0.0726919	0.10675	0.159714	0.0424959	0.0989931	0.0446938	0.131016	0.241472	0.342105	0.158156	-0.00736038	0.442996	0.396496	0.254244	0.246317	0.156283	0.0999174	0.127274	0.0733282	0.0704225	0.288523	0.242407	0.00875503	0.224554	0.206466	0.0671378	-0.0230641	0.045596	0.175152	0.270421	0.0877185	0.0460062	0.17531	0.555495	0.200944	0.0301115	0.394226	0.359032	0.286872	0.353356	0.235384	0.295685	0.208916	0.207543
TAG40:0-FA16:0	-0.0608963	0.0220086	0.0652594	0.0527473	0.25785	0.101633	0.147424	0.196116	0.0669677	0.140057	0.0813763	0.160979	0.263156	0.342453	0.176784	-0.0136763	0.485377	0.490899	0.284421	0.325921	0.187193	0.124545	0.183717	0.0814237	0.094565	0.33415	0.304679	0.00895943	0.269725	0.225643	0.0790091	-0.0251121	0.0596345	0.204982	0.355512	0.0786059	0.020868	0.221884	0.479317	0.221405	0.0450077	0.431045	0.453838	0.387959	0.451385	0.286466	0.359942	0.262798	0.285256
TAG42:0-FA16:0	-0.0908177	0.0275925	0.0999389	0.0787824	0.268484	0.12666	0.179725	0.206285	0.10575	0.175834	0.122372	0.186355	0.278015	0.372552	0.1881	-0.000902214	0.537834	0.557644	0.320681	0.376534	0.222574	0.136953	0.212428	0.0827537	0.112069	0.353808	0.344713	-0.00129643	0.304136	0.237264	0.0938356	-0.0331726	0.0591844	0.227682	0.410068	0.0700421	0.00633451	0.264517	0.490483	0.229663	0.0595908	0.454636	0.503821	0.457917	0.501912	0.297198	0.403878	0.295258	0.3186
TAG42:1-FA16:1	-0.12352	0.0248451	0.13017	0.0970329	0.269774	0.167662	0.223039	0.210864	0.148	0.210985	0.160514	0.212862	0.274899	0.406413	0.182183	0.0293282	0.607507	0.645615	0.349038	0.456849	0.280779	0.169161	0.269426	0.101736	0.149609	0.402361	0.422006	0.0287116	0.338597	0.265003	0.130133	-0.016888	0.0693818	0.273597	0.509868	0.0816232	0.00715695	0.330561	0.495205	0.269749	0.0962243	0.488571	0.544611	0.567464	0.535416	0.333101	0.45908	0.332084	0.379792
TAG42:2-FA12:0	-0.0353123	0.0444723	0.0475008	0.0215009	0.258979	0.0869006	0.101209	0.16065	0.0347823	0.0922085	0.0382633	0.145344	0.245546	0.325532	0.131503	-0.00542626	0.39238	0.349753	0.188401	0.23958	0.153887	0.0882172	0.122736	0.0605154	0.0654155	0.292079	0.242533	0.0122049	0.172436	0.176014	0.0545639	-0.019226	0.0492115	0.148559	0.227976	0.0756354	0.0384555	0.168256	0.551419	0.176137	0.0282873	0.376827	0.405595	0.279908	0.402261	0.231011	0.313938	0.273631	0.238955
TAG44:0-FA12:0	-0.130392	0.0369914	0.141539	0.0875574	0.273189	0.13871	0.18231	0.206369	0.115154	0.185114	0.156715	0.20952	0.27209	0.373158	0.169395	0.013631	0.554898	0.567356	0.289877	0.395874	0.252469	0.128659	0.216513	0.0725521	0.124223	0.367861	0.36693	0.00880094	0.278494	0.23762	0.112978	-0.0343732	0.0507411	0.246071	0.434836	0.062481	-0.00400392	0.297544	0.543401	0.236465	0.0842884	0.465194	0.547826	0.501632	0.535656	0.309266	0.442212	0.332892	0.347524
TAG44:1-FA14:0	-0.11898	0.0199006	0.119133	0.0918055	0.285244	0.150301	0.191732	0.195526	0.125369	0.191707	0.132383	0.206898	0.293458	0.436803	0.185367	0.024477	0.602137	0.613863	0.333201	0.44064	0.282732	0.157707	0.249067	0.0847296	0.138091	0.392552	0.421979	0.0222362	0.309128	0.246589	0.110309	-0.0174716	0.0565321	0.258447	0.468419	0.081372	0.00907007	0.324741	0.563489	0.263589	0.0870095	0.477224	0.540236	0.527968	0.532545	0.306934	0.484315	0.367333	0.371838
TAG44:1-FA18:1	-0.0798513	0.0176453	0.0835073	0.0719704	0.295352	0.126155	0.164007	0.208604	0.094082	0.166225	0.0977737	0.187575	0.296326	0.389505	0.186593	0.00229043	0.526814	0.53468	0.318356	0.364931	0.220596	0.139968	0.211676	0.0924237	0.111609	0.384136	0.350539	0.0123898	0.304313	0.249426	0.0884572	-0.0220961	0.0610152	0.227433	0.378617	0.0851827	0.023027	0.264823	0.505698	0.249222	0.0720963	0.450593	0.517335	0.439521	0.533126	0.304264	0.465093	0.357215	0.34562
TAG46:1-FA14:0	-0.193013	0.0150683	0.193235	0.140014	0.283277	0.201714	0.239072	0.219195	0.198455	0.249487	0.21077	0.249728	0.287243	0.434798	0.172365	0.045038	0.654457	0.707601	0.374511	0.515558	0.358775	0.170555	0.301248	0.086008	0.177116	0.441224	0.491562	0.0385134	0.360395	0.269461	0.140231	-0.0169768	0.0568225	0.307778	0.581883	0.0608993	-0.00465332	0.415694	0.483552	0.297201	0.131071	0.496199	0.649642	0.673966	0.638666	0.363524	0.587336	0.462097	0.44783
TAG47:0-FA16:0	-0.188583	0.0305198	0.203113	0.191312	0.286324	0.205309	0.237881	0.261864	0.240273	0.294634	0.267779	0.276701	0.272665	0.374238	0.176838	0.0358378	0.602555	0.679165	0.403004	0.445983	0.32327	0.145937	0.259251	0.0821754	0.162644	0.419294	0.424575	0.0194848	0.403851	0.286707	0.148145	-0.0375675	0.0607423	0.298608	0.546569	0.0598689	-0.0039968	0.386057	0.390104	0.277842	0.123946	0.469469	0.651558	0.625421	0.635825	0.358565	0.542414	0.415601	0.399033
TAG47:2-FA18:1	-0.141806	0.00866371	0.139767	0.171609	0.332352	0.218662	0.230045	0.259224	0.199874	0.268883	0.191764	0.263344	0.324764	0.451871	0.203345	0.0366928	0.610621	0.659851	0.422033	0.444939	0.312375	0.168691	0.273455	0.111259	0.165443	0.465328	0.447531	0.0429639	0.410595	0.300704	0.119636	-0.0103056	0.0750561	0.291509	0.509312	0.093444	0.0200055	0.37469	0.461109	0.317309	0.12415	0.493912	0.63743	0.583831	0.656306	0.373038	0.64597	0.519987	0.438646
TAG48:1-FA18:0	-0.144044	0.0191068	0.146321	0.111825	0.312025	0.172723	0.194594	0.234574	0.138515	0.219394	0.181307	0.246755	0.292656	0.393669	0.169347	0.017178	0.562791	0.587468	0.295973	0.419861	0.280211	0.147737	0.246739	0.084628	0.148208	0.419477	0.409158	0.02394	0.305934	0.273135	0.12402	-0.0240093	0.0598391	0.263458	0.463876	0.0620574	-0.00211417	0.333601	0.513263	0.278194	0.109822	0.469412	0.6034	0.547542	0.626765	0.33595	0.574006	0.442473	0.406716
TAG48:2-FA14:1	-0.252496	0.016706	0.254025	0.206354	0.315689	0.264174	0.285093	0.28106	0.262508	0.318408	0.301044	0.317172	0.298135	0.428378	0.182027	0.0830488	0.648576	0.759302	0.390211	0.539937	0.400523	0.172881	0.30996	0.0984771	0.216871	0.473266	0.523018	0.0519112	0.403841	0.312786	0.192458	-0.0139786	0.0688606	0.34984	0.641048	0.0677284	-0.0151797	0.47616	0.395767	0.332731	0.192049	0.463894	0.698517	0.754324	0.68718	0.358443	0.664025	0.522615	0.475905
TAG48:2-FA18:0	-0.14586	0.0131538	0.14331	0.0946362	0.334019	0.144523	0.138108	0.220524	0.108252	0.184152	0.134822	0.226065	0.289389	0.348744	0.139116	0.00215729	0.463316	0.468376	0.22482	0.329726	0.233373	0.100641	0.174766	0.0624369	0.113301	0.399123	0.338478	0.0103148	0.237389	0.23158	0.10111	-0.0405165	0.0479577	0.206114	0.329978	0.0577698	0.0149099	0.275019	0.50439	0.217066	0.09126	0.432239	0.619743	0.462214	0.647017	0.306219	0.522226	0.477446	0.373992
TAG48:4-FA12:0	-0.144264	-0.0108039	0.121824	0.0384763	0.326154	0.0967384	0.0568156	0.145597	0.0482735	0.102696	0.0333477	0.165603	0.275315	0.300701	0.100524	0.00142535	0.33274	0.309954	0.148742	0.245173	0.193655	0.0773455	0.124254	0.0441815	0.0838209	0.363143	0.283712	0.0236297	0.146511	0.156487	0.0469064	-0.0264864	0.0261527	0.128414	0.170194	0.0538434	0.0361729	0.218476	0.453534	0.138337	0.0665292	0.345492	0.607489	0.358402	0.640042	0.269464	0.484766	0.560676	0.356627
TAG48:4-FA18:3	-0.18407	0.000498354	0.17436	0.0789508	0.323603	0.167351	0.181815	0.184595	0.121376	0.190432	0.122161	0.223993	0.298551	0.403785	0.169015	0.0399577	0.54003	0.575548	0.285428	0.48711	0.300616	0.173531	0.292169	0.0750907	0.16407	0.442142	0.492505	0.044623	0.284214	0.229146	0.122448	-0.0134058	0.0540849	0.247343	0.428879	0.062997	0.0116767	0.359109	0.481041	0.240545	0.134164	0.438529	0.656834	0.602668	0.672321	0.334733	0.579271	0.553053	0.500513
TAG49:0-FA15:0	-0.189668	0.0178358	0.195934	0.237504	0.324572	0.239852	0.246043	0.300064	0.272631	0.331721	0.300646	0.317625	0.299016	0.389691	0.188014	0.0534208	0.589042	0.658223	0.436421	0.411945	0.329219	0.154257	0.262556	0.107176	0.184461	0.461262	0.411072	0.0446652	0.446502	0.322368	0.155703	-0.0174746	0.0750779	0.316847	0.525261	0.0755931	0.0222725	0.401504	0.370377	0.30888	0.156451	0.474784	0.69187	0.619024	0.692325	0.399072	0.631073	0.500737	0.421489
TAG49:3-FA18:2	-0.25448	0.0052315	0.250811	0.28616	0.348023	0.273059	0.234411	0.285833	0.312002	0.357068	0.291721	0.332724	0.306158	0.421298	0.174988	0.0917235	0.530501	0.606108	0.426477	0.384761	0.379337	0.147402	0.255025	0.0864614	0.2087	0.503457	0.431221	0.0928943	0.42893	0.288499	0.147783	0.0184919	0.0610396	0.307645	0.489341	0.0808748	0.0475509	0.452163	0.320333	0.277892	0.20802	0.434613	0.789705	0.655811	0.778169	0.405009	0.718193	0.72553	0.481401
TAG50:0-FA14:0	-0.151548	0.0158901	0.156548	0.149449	0.334606	0.18959	0.207232	0.265325	0.175459	0.250159	0.229167	0.270239	0.30723	0.364968	0.177421	0.0145992	0.568027	0.61436	0.340259	0.422894	0.281513	0.157578	0.25978	0.0911552	0.151077	0.438041	0.405285	0.0217979	0.360025	0.304886	0.132227	-0.030014	0.0721823	0.270757	0.475297	0.0658492	0.00998698	0.342691	0.429423	0.29096	0.11934	0.463766	0.628455	0.558619	0.662733	0.36972	0.582289	0.443102	0.415368
TAG50:3-FA14:0	-0.255403	0.0132659	0.251272	0.169562	0.381714	0.219875	0.127592	0.237909	0.196642	0.250797	0.21862	0.293246	0.319985	0.340917	0.119089	0.0683187	0.418318	0.449457	0.256531	0.322293	0.32413	0.122935	0.213192	0.068462	0.174351	0.495626	0.383197	0.0985226	0.263677	0.239476	0.0975416	0.0180934	0.0285609	0.235274	0.33359	0.0544514	0.0469713	0.392249	0.326064	0.239375	0.187472	0.395399	0.813307	0.571509	0.832926	0.405594	0.769019	0.803963	0.49851
TAG50:3-FA18:0	-0.23445	0.00901244	0.233486	0.158653	0.367678	0.208209	0.186789	0.250345	0.193558	0.264942	0.227109	0.288999	0.311877	0.344299	0.145655	0.0353015	0.502325	0.568197	0.292819	0.42765	0.31075	0.14081	0.257119	0.0683381	0.169258	0.480504	0.445519	0.0427459	0.321313	0.267183	0.136454	-0.0326992	0.056602	0.255954	0.431081	0.0460731	0.0156463	0.378959	0.362655	0.251325	0.156222	0.437497	0.770388	0.619707	0.806106	0.386525	0.66027	0.639304	0.500489
TAG51:0-FA17:0	-0.241342	0.0484326	0.269456	0.254697	0.338488	0.270037	0.259376	0.318073	0.285793	0.354764	0.367405	0.355659	0.279544	0.327072	0.168467	0.0581977	0.548763	0.636134	0.355668	0.426001	0.337946	0.147609	0.269202	0.0963125	0.201524	0.448134	0.416581	0.0571441	0.410808	0.324938	0.190709	-0.0171884	0.0681651	0.31631	0.531243	0.0453328	-0.00157295	0.417538	0.322253	0.296808	0.185417	0.45426	0.720028	0.651344	0.733968	0.404284	0.651711	0.51898	0.453149
TAG51:1-FA16:0	-0.287767	0.0402404	0.307082	0.283645	0.351337	0.298727	0.26906	0.33619	0.309102	0.37898	0.394375	0.376239	0.290284	0.344728	0.175776	0.0837854	0.552864	0.645406	0.358652	0.431474	0.369591	0.14984	0.272992	0.105043	0.22892	0.475239	0.438679	0.0768641	0.413292	0.333575	0.203846	-0.00756813	0.0697009	0.341124	0.558928	0.0533525	0.00268592	0.458605	0.321727	0.315575	0.215065	0.455146	0.779906	0.700001	0.778083	0.430338	0.724808	0.600451	0.48355
TAG51:3-FA16:0	-0.397498	0.0471945	0.41556	0.321972	0.359713	0.312813	0.234154	0.325584	0.347039	0.404158	0.436883	0.400589	0.270815	0.299031	0.128403	0.122629	0.419922	0.531552	0.268446	0.364114	0.394693	0.098632	0.216855	0.0660163	0.247818	0.483589	0.408543	0.101078	0.338015	0.276479	0.2022	0.00820812	0.0311817	0.312829	0.474596	0.0357123	0.00395185	0.487869	0.22181	0.242647	0.268641	0.399111	0.878937	0.722953	0.857612	0.435578	0.754036	0.775178	0.50802
TAG51:3-FA18:3	-0.2877	0.0224506	0.300324	0.231207	0.378027	0.241444	0.210569	0.27054	0.262327	0.328944	0.301239	0.32579	0.303419	0.32395	0.176258	0.0814869	0.49936	0.580407	0.362776	0.469774	0.333366	0.188657	0.318567	0.0774523	0.222194	0.470236	0.491897	0.0767484	0.400615	0.289206	0.176691	-0.00207412	0.0551043	0.285661	0.428813	0.0661142	0.0319533	0.426607	0.303317	0.240626	0.221103	0.408835	0.790509	0.660758	0.80165	0.410683	0.646862	0.654399	0.560704
TAG51:4-FA20:4	-0.279363	0.0460857	0.310031	0.237149	0.29489	0.234835	0.25496	0.253044	0.284473	0.326184	0.332527	0.313326	0.242081	0.353417	0.151139	0.135742	0.584319	0.658631	0.39637	0.502718	0.369561	0.196922	0.342433	0.0882759	0.298361	0.436787	0.474927	0.136162	0.421895	0.306011	0.269195	0.0641271	0.0592259	0.364714	0.524909	0.0634127	-0.0117005	0.481912	0.342053	0.26698	0.325032	0.454961	0.695766	0.794892	0.66584	0.405317	0.546164	0.480537	0.556815
TAG52:0-FA16:0	-0.252215	0.0513914	0.27857	0.19156	0.333523	0.249437	0.224475	0.328071	0.219679	0.303812	0.347253	0.333675	0.261767	0.238384	0.128429	0.0441368	0.466422	0.550236	0.227129	0.400238	0.302165	0.138408	0.253185	0.0928792	0.188979	0.460388	0.387177	0.0601144	0.30202	0.314599	0.180161	-0.0186657	0.0737648	0.300259	0.486741	0.0254511	-0.00784666	0.385133	0.288321	0.294537	0.189074	0.414944	0.72694	0.622964	0.767681	0.415556	0.669377	0.529668	0.472158
TAG52:1-FA18:0	-0.286849	0.0501113	0.308179	0.223447	0.358157	0.294683	0.234899	0.362394	0.247031	0.331289	0.390348	0.374159	0.277129	0.242697	0.121092	0.0740377	0.448691	0.528915	0.212485	0.388721	0.332685	0.140313	0.260131	0.11215	0.218665	0.495355	0.394259	0.0950117	0.293111	0.326942	0.193703	0.0069489	0.0759475	0.329109	0.493787	0.023624	-7.74318e-05	0.42457	0.266709	0.321259	0.234002	0.412846	0.799255	0.65904	0.833657	0.445878	0.782612	0.643905	0.51167
TAG52:2-FA14:0	-0.148647	0.00238032	0.147274	0.120138	0.324481	0.210331	0.175387	0.218362	0.179862	0.245759	0.156838	0.255639	0.313371	0.407368	0.146046	0.0361182	0.576428	0.592612	0.363753	0.381094	0.360593	0.134824	0.226148	0.118298	0.158292	0.488372	0.403974	0.0733633	0.339435	0.279981	0.0986375	0.00635926	0.0659659	0.288649	0.488693	0.0736957	0.0387379	0.401624	0.412873	0.332958	0.128508	0.458883	0.683775	0.5585	0.711321	0.42058	0.73503	0.612187	0.436693
TAG52:2-FA16:0	-0.321935	0.03264	0.330595	0.274394	0.381581	0.368225	0.242712	0.395861	0.301556	0.373185	0.431375	0.427708	0.306261	0.263867	0.127125	0.151831	0.381766	0.452446	0.20097	0.31468	0.374292	0.150026	0.248662	0.149418	0.266284	0.550868	0.377837	0.179538	0.271155	0.334961	0.190921	0.0829917	0.0816675	0.36687	0.470289	0.0570504	0.0450464	0.478984	0.20997	0.368579	0.310442	0.383734	0.860408	0.662232	0.865363	0.497172	0.938429	0.829957	0.539056
TAG52:2-FA20:1	-0.226795	0.00276819	0.223791	0.186565	0.276162	0.297176	0.269456	0.258894	0.26618	0.321371	0.275182	0.314516	0.273457	0.396109	0.136205	0.0814938	0.597962	0.664731	0.342548	0.427872	0.432425	0.132183	0.254492	0.126902	0.211601	0.496254	0.443994	0.0931027	0.354217	0.291532	0.155881	0.0164132	0.0715084	0.351995	0.645638	0.0505032	0.0111347	0.48593	0.349463	0.363183	0.192053	0.454485	0.728751	0.708821	0.721777	0.441072	0.778499	0.628409	0.46438
TAG52:3-FA22:1	-0.356544	0.0199242	0.357133	0.274744	0.394927	0.340235	0.200795	0.36476	0.305739	0.363105	0.403028	0.408442	0.295794	0.20471	0.0875679	0.155898	0.269912	0.339254	0.134187	0.234412	0.343732	0.102342	0.187577	0.122258	0.253073	0.538967	0.319106	0.169708	0.213053	0.265691	0.166222	0.0689539	0.0673577	0.306978	0.341378	0.0474675	0.0676896	0.432864	0.144695	0.276649	0.305812	0.339894	0.930521	0.616235	0.927933	0.490839	0.869727	0.938272	0.537586
TAG52:5-FA18:3	-0.344416	0.0188943	0.34917	0.172669	0.363063	0.236585	0.138243	0.244406	0.216285	0.269538	0.283356	0.321811	0.262484	0.154273	0.07451	0.116429	0.213606	0.283846	0.0878623	0.299523	0.272217	0.11814	0.227589	0.0500049	0.21468	0.454128	0.375545	0.123447	0.149596	0.175086	0.140569	0.0289549	0.0245826	0.214225	0.229494	0.0137112	0.042162	0.367447	0.125493	0.14821	0.269909	0.268991	0.843175	0.575992	0.849744	0.396038	0.665923	0.839813	0.576412
TAG52:5-FA20:4	-0.379103	0.0588856	0.409759	0.205966	0.269039	0.278372	0.273789	0.254831	0.281906	0.319832	0.376497	0.338184	0.204708	0.304643	0.103936	0.181542	0.537988	0.646858	0.236451	0.570016	0.428113	0.197499	0.371398	0.0836184	0.336996	0.450629	0.544011	0.160061	0.294681	0.283555	0.318588	0.076868	0.0558833	0.392777	0.620421	0.0193408	-0.0533665	0.55385	0.292221	0.284628	0.396394	0.423228	0.722943	0.928408	0.681263	0.400376	0.603895	0.535417	0.627817
TAG52:5-FA20:5	-0.310633	0.0756997	0.357771	0.162877	0.264899	0.3126	0.346277	0.262709	0.232789	0.292725	0.372265	0.313539	0.236181	0.255741	0.158493	0.145953	0.528236	0.578516	0.231165	0.656231	0.315843	0.405859	0.623813	0.144793	0.319122	0.399056	0.553061	0.267518	0.283117	0.268191	0.209353	0.152981	0.0966653	0.369943	0.535458	0.0206264	-0.0500477	0.432472	0.311319	0.26329	0.317329	0.372561	0.669327	0.784493	0.638395	0.523954	0.535759	0.474791	0.827601
TAG52:6-FA20:5	-0.276985	0.055789	0.310048	0.13721	0.261654	0.302637	0.353671	0.224749	0.207872	0.271411	0.305626	0.287345	0.245999	0.328059	0.178591	0.158216	0.575586	0.625955	0.284687	0.699304	0.325747	0.435319	0.658194	0.151216	0.320852	0.410728	0.598303	0.270242	0.312899	0.272193	0.203451	0.166879	0.0984848	0.369353	0.576282	0.0399126	-0.0521584	0.444091	0.336072	0.286994	0.320669	0.376437	0.5992	0.794755	0.58915	0.490256	0.542911	0.468431	0.838602
TAG52:8-FA18:2	-0.326642	0.0433363	0.345025	0.266875	0.388328	0.265703	0.209275	0.300991	0.306566	0.361398	0.357637	0.365299	0.301894	0.274466	0.139856	0.101443	0.433375	0.508446	0.292315	0.37576	0.341327	0.158677	0.276762	0.0797859	0.238056	0.495644	0.40681	0.128273	0.348643	0.279915	0.164025	0.0306875	0.0495006	0.295329	0.395632	0.0538786	0.0403077	0.426533	0.276015	0.235328	0.245917	0.421093	0.878972	0.65076	0.879501	0.479041	0.691042	0.737659	0.568415
TAG53:1-FA17:0	-0.22602	0.0421253	0.248691	0.289658	0.402321	0.307147	0.228525	0.350961	0.284896	0.372608	0.371087	0.382135	0.321407	0.311469	0.179734	0.0742087	0.45778	0.534068	0.351876	0.356703	0.32156	0.162975	0.263697	0.119784	0.214804	0.474127	0.382423	0.0894929	0.422306	0.360482	0.18762	0.0167349	0.0847978	0.3029	0.441994	0.0661964	0.0432099	0.413059	0.256652	0.32594	0.223718	0.40522	0.718515	0.56177	0.77835	0.41221	0.76974	0.636341	0.467756
TAG53:2-FA18:0	-0.279184	0.0450579	0.302905	0.286529	0.404228	0.302958	0.224596	0.348891	0.293056	0.378517	0.381204	0.38215	0.298227	0.280325	0.150521	0.0696899	0.405088	0.495583	0.286704	0.337612	0.320577	0.130103	0.232224	0.0995109	0.209478	0.47571	0.36851	0.0749694	0.382555	0.328462	0.189349	-0.00347315	0.0769399	0.280342	0.41265	0.0433714	0.031155	0.408519	0.224005	0.278042	0.22419	0.393229	0.784013	0.587366	0.843431	0.41707	0.755652	0.69224	0.483555
TAG53:2-FA18:2	-0.281178	0.0341038	0.295998	0.256904	0.421732	0.267463	0.176559	0.319823	0.270904	0.348324	0.322916	0.357903	0.323543	0.24593	0.150279	0.0959717	0.353342	0.429549	0.279882	0.297801	0.303236	0.133711	0.218405	0.100395	0.215006	0.501171	0.352395	0.102382	0.352406	0.29567	0.162006	0.0243788	0.0745281	0.269623	0.319218	0.0693142	0.0737892	0.386863	0.21105	0.249129	0.24009	0.363156	0.849974	0.552538	0.894811	0.439484	0.731452	0.777294	0.508658
TAG53:3-FA18:0	-0.195446	-0.0220904	0.186709	0.183902	0.256158	0.201442	0.156598	0.249929	0.215486	0.267326	0.279279	0.277814	0.205972	0.216014	0.112675	0.0792978	0.267345	0.300672	0.140896	0.219821	0.19547	0.0881907	0.148599	0.0764157	0.191237	0.319965	0.241863	0.0922536	0.199647	0.209485	0.160272	0.0543176	0.0654873	0.214775	0.287932	0.0739451	0.0430894	0.255736	0.186686	0.218728	0.161223	0.304534	0.477924	0.365687	0.498729	0.30523	0.447507	0.402054	0.30598
TAG53:4-FA18:3	-0.244328	0.0153228	0.250526	0.223396	0.413689	0.260482	0.172257	0.270199	0.229505	0.304526	0.263767	0.328962	0.318442	0.267151	0.168665	0.0967639	0.341035	0.4023	0.296429	0.357164	0.271632	0.174369	0.278044	0.0965805	0.206494	0.462197	0.415817	0.106846	0.351423	0.27076	0.146518	0.0297516	0.0688604	0.238109	0.273031	0.0735403	0.0720854	0.3664	0.191852	0.224963	0.242523	0.316118	0.751511	0.525844	0.807958	0.387731	0.697872	0.768515	0.564605
TAG53:5-FA18:3	-0.247307	0.0157731	0.255969	0.202374	0.376787	0.230131	0.149022	0.229175	0.208756	0.274482	0.227222	0.297086	0.281776	0.222266	0.130978	0.0976927	0.249238	0.315321	0.22602	0.308794	0.245929	0.139414	0.237816	0.0729942	0.183255	0.433199	0.379325	0.10389	0.281821	0.215067	0.118334	0.0248246	0.0546268	0.195012	0.206842	0.0585897	0.0673655	0.336502	0.131533	0.176739	0.234823	0.255125	0.714636	0.47568	0.765117	0.348777	0.63612	0.771736	0.537035
TAG53:5-FA20:4	-0.353279	0.0566593	0.389349	0.294932	0.333174	0.300641	0.267438	0.301883	0.333036	0.381871	0.410079	0.385231	0.241412	0.326037	0.13903	0.195634	0.516879	0.609443	0.364198	0.497461	0.407602	0.21861	0.369597	0.106797	0.372215	0.465469	0.491511	0.194103	0.420932	0.34414	0.339901	0.117342	0.070326	0.411934	0.533314	0.0509394	-0.0132728	0.55252	0.250654	0.298668	0.45326	0.411141	0.727792	0.855922	0.70548	0.42672	0.63647	0.586164	0.639595
TAG54:0-FA16:0	-0.127438	0.0270805	0.146212	0.117457	0.375196	0.201969	0.214745	0.311434	0.166106	0.256317	0.193238	0.274602	0.316578	0.277682	0.179949	0.0364208	0.470342	0.504296	0.306849	0.379156	0.274649	0.239176	0.307771	0.167021	0.183669	0.463438	0.35279	0.134022	0.346595	0.329345	0.119652	0.084873	0.143309	0.304377	0.423029	0.0871682	0.0534063	0.322352	0.321196	0.330487	0.144729	0.389244	0.641699	0.474342	0.695331	0.434578	0.599631	0.48528	0.490965
TAG54:2-FA16:0	-0.259057	0.0286476	0.271877	0.185426	0.331886	0.295937	0.209967	0.302463	0.26863	0.329426	0.303875	0.35499	0.283918	0.272775	0.0959413	0.0894201	0.448202	0.51003	0.244875	0.314077	0.40796	0.105459	0.197963	0.129481	0.207284	0.514903	0.358575	0.131765	0.274822	0.292817	0.148128	0.0461835	0.0624158	0.337276	0.516918	0.0401322	0.0344785	0.467882	0.239369	0.357585	0.224852	0.400783	0.809333	0.627971	0.821389	0.486119	0.851676	0.730333	0.479337
TAG54:4-FA16:0	-0.396617	0.038515	0.411156	0.217922	0.335929	0.300166	0.2018	0.28483	0.298179	0.336629	0.389591	0.385279	0.256688	0.25431	0.0711558	0.152409	0.413305	0.493752	0.18514	0.364066	0.457868	0.0955395	0.217048	0.0805395	0.278638	0.501569	0.418371	0.143269	0.246622	0.262132	0.222956	0.049732	0.0384363	0.332256	0.476273	0.0194164	0.00887716	0.548519	0.208779	0.274645	0.325364	0.382658	0.893199	0.749492	0.869459	0.484347	0.79608	0.810272	0.549596
TAG54:5-FA16:1	-0.336888	0.0186846	0.341833	0.215994	0.279986	0.31912	0.249443	0.264145	0.295908	0.330418	0.327682	0.350005	0.223831	0.296972	0.0729484	0.162718	0.431544	0.521607	0.209954	0.403927	0.456707	0.120125	0.256616	0.103972	0.283153	0.483963	0.449596	0.150916	0.267278	0.255956	0.230124	0.0613658	0.0598828	0.342371	0.559205	0.0178098	-0.0116859	0.544121	0.184163	0.303642	0.332419	0.367706	0.784615	0.767357	0.772741	0.433636	0.791216	0.779752	0.550567
TAG54:5-FA18:1	-0.204849	-0.0208873	0.183144	0.130284	0.339993	0.21448	0.0525982	0.244134	0.130498	0.200919	0.155248	0.24358	0.226692	0.0531794	0.0273713	0.0679375	-0.0106658	0.0209689	-0.0278044	0.0523044	0.14979	0.0265694	0.0628559	0.0688188	0.1117	0.38506	0.163355	0.0978988	0.0378895	0.12924	0.0557829	0.0259358	0.0591117	0.114176	0.0220331	0.0164743	0.0808236	0.19577	-0.011563	0.135443	0.171904	0.150312	0.688036	0.262906	0.743909	0.29967	0.657674	0.82598	0.397603
TAG54:5-FA20:3	-0.403608	0.0600719	0.433904	0.211468	0.325843	0.275794	0.180176	0.268388	0.283618	0.315518	0.370214	0.365854	0.242423	0.224197	0.0550752	0.178762	0.359749	0.451419	0.148055	0.378661	0.439989	0.101169	0.230461	0.0699476	0.300795	0.478485	0.435221	0.143398	0.215961	0.239273	0.258275	0.0595863	0.0293447	0.322808	0.438439	0.00832345	-0.0105617	0.551765	0.167534	0.240013	0.386342	0.346953	0.856264	0.763594	0.827829	0.442768	0.736581	0.799061	0.584289
TAG54:6-FA16:1	-0.386255	0.0407566	0.406404	0.229911	0.271938	0.331144	0.288339	0.26316	0.313482	0.345491	0.374547	0.365104	0.210387	0.280726	0.0845775	0.210063	0.444988	0.547826	0.197115	0.499383	0.45505	0.20229	0.367674	0.109577	0.356067	0.470644	0.512137	0.212756	0.268553	0.266787	0.290221	0.122059	0.0703606	0.384393	0.593629	0.0102831	-0.0337572	0.574561	0.182096	0.29943	0.419984	0.375011	0.751913	0.866991	0.726495	0.450048	0.709486	0.700255	0.675325
TAG54:6-FA18:3	-0.180038	-0.0211936	0.161716	0.0767727	0.307799	0.163274	0.0379568	0.162408	0.0850566	0.148466	0.0908681	0.198042	0.211703	0.0486322	0.0299268	0.0623586	0.00101137	0.026517	-0.0124399	0.123733	0.125285	0.0593105	0.111078	0.0477061	0.0946234	0.34705	0.224286	0.0858316	0.0312588	0.0886941	0.0340575	0.0167799	0.048467	0.080304	-0.00791233	0.0214473	0.084229	0.17241	0.00256989	0.0879412	0.148963	0.112635	0.608714	0.25125	0.663868	0.269495	0.537448	0.742955	0.423601
TAG54:8-FA18:3	-0.161865	0.000640729	0.159509	0.0116216	0.252183	0.0961913	0.0446837	0.0751875	0.0391606	0.096721	0.0285272	0.142763	0.176663	0.0425566	0.0351159	0.0495258	0.0471354	0.0783848	-0.00803882	0.239059	0.10699	0.117752	0.19593	0.0279107	0.0972674	0.287161	0.3043	0.0747749	0.0203613	0.0506021	0.0438858	0.00942588	0.0401038	0.0653547	0.0108534	0.0113054	0.0520262	0.159011	0.0435839	0.0379318	0.135848	0.103604	0.50177	0.276115	0.543673	0.225333	0.336934	0.557458	0.463809
TAG54:8-FA20:4	-0.358354	0.0822298	0.411864	0.145464	0.216224	0.175343	0.195936	0.148519	0.214081	0.231619	0.266479	0.247332	0.149096	0.175478	0.0652087	0.220895	0.379624	0.471889	0.13825	0.577714	0.358305	0.224044	0.393056	0.0622817	0.359369	0.354	0.54286	0.198191	0.200448	0.203737	0.348359	0.127634	0.0613419	0.33328	0.442146	0.014226	-0.0503926	0.495228	0.176287	0.176876	0.472654	0.280559	0.550602	0.819723	0.513882	0.313914	0.350875	0.404949	0.665753
TAG55:2-FA18:2	-0.251252	0.0584639	0.290762	0.0993612	0.251914	0.192812	0.167555	0.140973	0.140677	0.180847	0.173811	0.204623	0.188308	0.0587387	0.0512867	0.168791	0.154681	0.167642	0.0599774	0.347068	0.185861	0.321647	0.448478	0.114071	0.266601	0.353542	0.334362	0.341516	0.100511	0.128531	0.122341	0.228368	0.0849305	0.22427	0.15381	0.0114762	0.0249533	0.27727	0.0635307	0.121204	0.329106	0.173266	0.591053	0.479409	0.609548	0.463696	0.411258	0.595651	0.7586
TAG55:8-FA20:4	-0.273801	0.0454354	0.315564	0.177735	0.220434	0.179583	0.179874	0.17914	0.200755	0.237956	0.279972	0.242952	0.151408	0.186548	0.104089	0.164038	0.340197	0.417608	0.200588	0.413545	0.312123	0.203366	0.321214	0.0830192	0.322233	0.31951	0.404574	0.202507	0.27982	0.245463	0.303794	0.140292	0.0805794	0.317008	0.367646	0.0125614	-0.000970965	0.422988	0.192956	0.209638	0.402892	0.265486	0.495545	0.6382	0.469181	0.289761	0.363206	0.369685	0.517852
TAG56:4-FA18:1	-0.14527	-0.00267164	0.140433	0.136425	0.328839	0.278756	0.130414	0.294162	0.178186	0.256455	0.19221	0.293046	0.261145	0.195232	0.0610554	0.0814275	0.194122	0.217928	0.109149	0.128521	0.292666	0.0529683	0.0998526	0.141597	0.149971	0.441942	0.222667	0.108652	0.156747	0.226992	0.099556	0.0481893	0.0896573	0.221332	0.26765	0.0326108	0.0647481	0.337112	0.082511	0.29685	0.197207	0.258717	0.67031	0.38078	0.728972	0.393693	0.836204	0.797858	0.409871
TAG56:4-FA18:2	-0.118639	-0.0212129	0.100565	0.0806233	0.312121	0.183755	0.0442635	0.235585	0.113513	0.186759	0.0725689	0.203748	0.235417	0.0971496	0.0246658	0.0380533	0.0639874	0.077347	0.0369475	0.0331357	0.2006	0.00718948	0.0188638	0.117651	0.0749607	0.395293	0.136337	0.0628446	0.079903	0.152936	0.0327186	0.0166055	0.0826709	0.134778	0.106149	0.0350569	0.09301	0.212859	0.0376407	0.202222	0.11219	0.18893	0.635104	0.226711	0.702736	0.318564	0.678571	0.74418	0.327002
TAG56:4-FA20:3	-0.274775	0.0389637	0.298061	0.219854	0.382563	0.362724	0.248438	0.368175	0.25538	0.340093	0.385475	0.405612	0.308676	0.263892	0.139268	0.158295	0.369489	0.416697	0.201176	0.351371	0.400485	0.190721	0.294167	0.185821	0.279169	0.482957	0.40752	0.173272	0.289276	0.34541	0.239281	0.108775	0.126679	0.341052	0.440727	0.0536166	0.0339983	0.510057	0.160949	0.365031	0.355888	0.321467	0.724262	0.602459	0.773909	0.470926	0.841044	0.754265	0.584118
TAG56:6-FA18:3	-0.217224	0.00839793	0.2195	0.0879425	0.313883	0.207325	0.0911043	0.186026	0.135892	0.199749	0.141645	0.241355	0.245837	0.126392	0.0500869	0.0921564	0.159488	0.19701	0.0646934	0.228916	0.264345	0.0773743	0.162152	0.0778712	0.154236	0.403518	0.317126	0.0997229	0.107061	0.14054	0.10326	0.0269	0.0486117	0.163169	0.174239	0.0115727	0.0521119	0.323737	0.0742162	0.157095	0.223006	0.212589	0.702171	0.429901	0.748731	0.3612	0.659356	0.804365	0.515433
TAG56:7-FA16:0	-0.309164	0.0522116	0.339166	0.228863	0.306672	0.396103	0.3098	0.302393	0.279003	0.338433	0.420959	0.373555	0.251238	0.171576	0.116444	0.199682	0.308275	0.315082	0.169489	0.335213	0.301933	0.346932	0.474876	0.176975	0.38801	0.439734	0.33687	0.449949	0.225203	0.257683	0.182335	0.301399	0.102736	0.367723	0.35332	0.0123797	0.0279541	0.40949	0.136721	0.273913	0.390541	0.281313	0.769567	0.615976	0.759336	0.63826	0.720243	0.788422	0.766986
TAG56:7-FA18:0	-0.300818	0.0570771	0.332797	0.185257	0.342088	0.320199	0.270553	0.271498	0.204643	0.288027	0.347022	0.342559	0.261651	0.142781	0.125933	0.155467	0.275945	0.300859	0.133636	0.406349	0.227342	0.354427	0.511385	0.144769	0.288024	0.403935	0.387496	0.310391	0.208615	0.235625	0.155419	0.194985	0.111836	0.278574	0.271977	0.0102438	0.0101646	0.350571	0.143742	0.195383	0.356372	0.252108	0.691862	0.555283	0.744771	0.540616	0.613032	0.686879	0.797678
TAG56:7-FA20:4	-0.380142	0.0685985	0.427012	0.234391	0.299838	0.217921	0.0959079	0.259631	0.245627	0.278119	0.332406	0.317626	0.170345	0.0285002	0.00875521	0.236627	0.0351727	0.104945	-0.0329529	0.193496	0.25444	0.0976368	0.186313	0.0618308	0.320411	0.359664	0.252812	0.209875	0.0688062	0.168058	0.311773	0.149787	0.0439781	0.255695	0.151732	0.00218857	0.0133616	0.389821	-0.0509893	0.131216	0.515722	0.162654	0.656031	0.587169	0.645159	0.332094	0.503982	0.663145	0.578591
TAG56:8-FA20:5	-0.186041	0.0546231	0.227268	0.0946955	0.249115	0.235884	0.235722	0.166083	0.101823	0.175256	0.172942	0.195819	0.208266	0.0705719	0.113818	0.179444	0.179142	0.165925	0.074937	0.453195	0.128522	0.478499	0.643087	0.161871	0.260579	0.286244	0.386116	0.365699	0.109181	0.152435	0.118655	0.264566	0.114294	0.229596	0.175932	0.0248199	0.0113445	0.236326	0.0721504	0.154919	0.333412	0.102963	0.422853	0.433845	0.459802	0.433846	0.368485	0.465543	0.866656
TAG58:10-FA22:5	-0.23333	0.0782211	0.277794	0.10193	0.194022	0.216771	0.193572	0.119465	0.172421	0.188552	0.186809	0.22722	0.152454	0.102225	0.0278669	0.205971	0.210765	0.2178	0.105297	0.339944	0.258798	0.283894	0.393023	0.126051	0.365715	0.35521	0.341433	0.389653	0.130069	0.135474	0.199676	0.271779	0.0933143	0.281464	0.236609	0.00993284	0.0245863	0.360536	0.0631657	0.158391	0.406947	0.207992	0.547377	0.515106	0.542117	0.479029	0.408936	0.56629	0.685076
TAG58:2-FA18:1	-0.0161714	0.00176118	0.00963796	-0.0607161	0.307788	0.0600446	0.0113484	0.184339	-0.0264889	0.0725547	-0.0684136	0.0814676	0.259695	0.0996339	0.0719323	0.0058423	0.189067	0.190571	0.114817	0.203395	0.151299	0.140732	0.140894	0.147317	0.0746274	0.348937	0.218948	0.0499149	0.141513	0.206161	0.0584215	0.053849	0.118173	0.16244	0.183998	0.0763591	0.0698008	0.178053	0.131513	0.269968	0.0695686	0.188407	0.388008	0.1727	0.484087	0.239356	0.517465	0.394646	0.312636
TAG58:6-FA18:1	-0.267262	0.0363669	0.285042	0.224708	0.300293	0.374441	0.25458	0.326203	0.28573	0.346293	0.379175	0.386453	0.234221	0.219632	0.0870416	0.195458	0.335502	0.37102	0.186481	0.278392	0.381508	0.177809	0.281962	0.161662	0.348651	0.455319	0.328522	0.245778	0.252355	0.299551	0.278546	0.164433	0.111037	0.369631	0.447897	0.0137735	0.0132077	0.479764	0.116069	0.342587	0.406822	0.308718	0.737337	0.639394	0.751294	0.510416	0.832285	0.780953	0.594098
TAG58:8-FA18:2	-0.259509	0.0500241	0.286783	0.192117	0.265001	0.30845	0.202139	0.241395	0.25448	0.285794	0.302101	0.314106	0.188745	0.0945883	0.0423399	0.21045	0.142299	0.136441	0.0848093	0.171806	0.271116	0.235884	0.311248	0.147864	0.330698	0.383389	0.219387	0.377726	0.136449	0.188471	0.177581	0.270897	0.104468	0.291025	0.198578	0.0174192	0.0588776	0.353829	0.0268029	0.199379	0.389142	0.199278	0.690461	0.472571	0.69417	0.538059	0.607851	0.76411	0.6441
TAG58:8-FA22:5	-0.195455	0.0614044	0.23216	0.189258	0.214011	0.298833	0.194398	0.228833	0.250469	0.268152	0.280127	0.297533	0.151833	0.0876478	0.00790966	0.2133	0.113124	0.104179	0.0919284	0.0907242	0.269406	0.17279	0.218461	0.151108	0.343366	0.352325	0.145409	0.390777	0.136898	0.178346	0.189418	0.283244	0.0964475	0.288391	0.20777	0.00978498	0.047017	0.354231	-0.0242654	0.218351	0.407168	0.173604	0.591969	0.418232	0.593968	0.501685	0.591046	0.699464	0.534646
TAG60:10-FA22:5	-0.275679	0.119053	0.353166	0.17645	0.180058	0.292372	0.272416	0.204455	0.25186	0.267684	0.358877	0.303399	0.137348	0.12833	0.06466	0.27256	0.321151	0.337631	0.159827	0.399543	0.341549	0.317164	0.444972	0.177603	0.493151	0.325569	0.359165	0.418864	0.218991	0.245286	0.374589	0.323112	0.121564	0.400756	0.416448	0.00934041	-0.0249124	0.478463	0.0807519	0.253879	0.552656	0.233559	0.502433	0.659832	0.473711	0.49739	0.425062	0.445006	0.687885
TAG60:10-FA22:6	-0.193393	0.0745693	0.241634	0.0872408	0.10053	0.293096	0.28215	0.120778	0.199873	0.217442	0.271951	0.246101	0.0779045	0.0625336	0.0270958	0.174379	0.242383	0.205369	0.123231	0.261258	0.24552	0.375751	0.490315	0.174429	0.319993	0.265425	0.213658	0.62904	0.132623	0.159888	0.0811774	0.446509	0.099166	0.320209	0.30491	-0.0359636	-0.0148641	0.33419	0.0554386	0.216772	0.376697	0.213858	0.44233	0.484744	0.441186	0.608353	0.448832	0.448078	0.683367
TAG44:1-FA16:0	-0.148892	0.0318621	0.161457	0.100897	0.277726	0.163688	0.20956	0.217511	0.145654	0.213365	0.170019	0.220994	0.275627	0.375784	0.169222	0.0159751	0.586416	0.637414	0.329965	0.451077	0.277148	0.150329	0.257177	0.0833055	0.14535	0.403065	0.419284	0.0242262	0.323426	0.254161	0.125695	-0.028028	0.0578885	0.267565	0.49798	0.0591763	-0.0143787	0.334119	0.462571	0.261509	0.0989065	0.477136	0.594452	0.581511	0.593531	0.341377	0.508866	0.384382	0.402757
TAG45:0-FA15:0	-0.13029	0.0180158	0.135866	0.15876	0.280663	0.167941	0.219187	0.224813	0.206248	0.254304	0.196043	0.240793	0.288473	0.414262	0.192053	0.0179289	0.619138	0.670791	0.426099	0.439158	0.297162	0.157646	0.259736	0.0795131	0.143546	0.404384	0.419662	0.0148946	0.401607	0.272734	0.118193	-0.0296592	0.0577156	0.275534	0.516015	0.0809851	0.00829151	0.350525	0.443653	0.273109	0.0898214	0.488464	0.57119	0.565943	0.562337	0.337358	0.48207	0.360396	0.367661
TAG46:1-FA12:0	-0.146648	0.0296522	0.152372	0.0889793	0.30074	0.155414	0.17373	0.209898	0.121219	0.189949	0.152722	0.22447	0.289649	0.389095	0.163113	0.0211736	0.553631	0.555978	0.272036	0.404847	0.270988	0.136026	0.225679	0.0739055	0.134003	0.399581	0.394147	0.0287376	0.263269	0.24479	0.110748	-0.0225227	0.0507482	0.250837	0.426322	0.0676941	0.00243778	0.318857	0.573127	0.254498	0.0972246	0.462006	0.590861	0.520529	0.592316	0.327192	0.530975	0.423465	0.390686
TAG46:2-FA16:1	-0.218168	0.0128149	0.212807	0.149558	0.27105	0.231451	0.266455	0.224893	0.209151	0.258945	0.224912	0.263059	0.268472	0.447125	0.166187	0.0689829	0.652069	0.714732	0.339153	0.528122	0.383941	0.177191	0.309372	0.0906814	0.19874	0.437664	0.510192	0.0569216	0.338998	0.275468	0.167163	-0.00404238	0.0610661	0.323815	0.631657	0.0605916	-0.0187223	0.441747	0.504958	0.307338	0.155974	0.485889	0.633912	0.716858	0.618048	0.341143	0.612249	0.476132	0.455863
TAG46:2-FA18:2	-0.17738	0.0159402	0.176209	0.092592	0.320862	0.13936	0.141012	0.196358	0.126511	0.186945	0.141824	0.219648	0.289773	0.370511	0.143565	0.0179156	0.512543	0.521133	0.263736	0.380173	0.270953	0.117007	0.205147	0.0537761	0.135317	0.405857	0.382705	0.0243974	0.254683	0.219553	0.109851	-0.032634	0.032761	0.222396	0.370741	0.0591862	0.00916535	0.314689	0.517122	0.208058	0.101982	0.445457	0.661611	0.528173	0.661902	0.325364	0.522372	0.500825	0.405098
TAG46:4-FA18:2	-0.161174	-0.0212859	0.144179	0.0682689	0.324625	0.105932	0.102942	0.185276	0.0896294	0.159744	0.0633374	0.174239	0.274506	0.255913	0.11838	-0.0110709	0.344748	0.391996	0.214371	0.2795	0.186461	0.0777923	0.137832	0.0547687	0.0819084	0.377916	0.300356	-0.0049745	0.223871	0.177496	0.0643228	-0.0493653	0.0387209	0.152857	0.246767	0.0518151	0.0306183	0.228648	0.297721	0.158375	0.0677528	0.347368	0.61532	0.388451	0.652684	0.290752	0.438558	0.492537	0.354279
TAG47:0-FA17:0	-0.171356	0.0170264	0.176514	0.225543	0.331901	0.251889	0.253879	0.299523	0.277898	0.31841	0.288016	0.315399	0.301477	0.41243	0.167649	0.133348	0.606344	0.654174	0.403659	0.474266	0.361202	0.186089	0.30795	0.133322	0.284009	0.54266	0.476802	0.104648	0.43104	0.351185	0.258488	0.0391886	0.10263	0.379145	0.55376	0.116735	0.0445837	0.454	0.397756	0.358316	0.286643	0.533615	0.655654	0.673004	0.647566	0.403854	0.577558	0.467548	0.456813
TAG47:1-FA14:0	-0.169734	0.00527672	0.167937	0.2005	0.31287	0.218572	0.243305	0.249403	0.242929	0.292669	0.23816	0.276998	0.305966	0.458077	0.203657	0.0474018	0.65819	0.71642	0.468156	0.471967	0.351764	0.173454	0.289262	0.101117	0.180026	0.449533	0.463969	0.0396516	0.45263	0.306549	0.14014	-0.0136687	0.0706639	0.311565	0.553777	0.0898664	0.0195963	0.412583	0.454184	0.30935	0.135023	0.494371	0.644566	0.62973	0.639234	0.366542	0.596913	0.474593	0.426492
TAG47:1-FA17:0	-0.147357	0.0189087	0.150911	0.195616	0.340792	0.226536	0.251145	0.266185	0.231015	0.293914	0.228994	0.288824	0.326626	0.463744	0.205854	0.0800427	0.643883	0.680949	0.411868	0.482638	0.340966	0.177186	0.288934	0.11791	0.203724	0.491504	0.480804	0.0431873	0.421508	0.320829	0.185191	-0.00586085	0.0877021	0.326967	0.542609	0.115083	0.0396401	0.403553	0.51735	0.332477	0.177779	0.518997	0.621235	0.616453	0.62457	0.364054	0.568861	0.448543	0.427872
TAG48:4-FA16:1	-0.258481	-0.00682013	0.244708	0.178551	0.287035	0.243712	0.258415	0.217198	0.240226	0.280084	0.233133	0.277145	0.267225	0.411662	0.151606	0.083691	0.575508	0.670321	0.3342	0.514573	0.388588	0.164834	0.310837	0.0696407	0.212415	0.475474	0.520927	0.0765014	0.345196	0.248841	0.160382	-0.00109764	0.0593331	0.307013	0.575727	0.0539479	-0.0111705	0.455796	0.354845	0.27543	0.192338	0.440366	0.717073	0.74923	0.703589	0.359701	0.653262	0.617604	0.519925
TAG48:4-FA20:4	-0.188105	0.0302036	0.198645	0.0884358	0.283101	0.157133	0.186574	0.18889	0.133637	0.191742	0.173559	0.222802	0.263202	0.368428	0.145479	0.0644903	0.562441	0.578454	0.278437	0.453981	0.292805	0.164967	0.280324	0.067808	0.204715	0.400564	0.424382	0.0793645	0.27784	0.250023	0.182372	0.0190817	0.0489346	0.282455	0.438961	0.0594322	-0.0173029	0.360715	0.511778	0.237357	0.199919	0.469846	0.608094	0.640591	0.5934	0.350318	0.483035	0.4121	0.477352
TAG48:5-FA18:3	-0.14238	-0.00624786	0.129707	0.0366036	0.327321	0.118173	0.109354	0.147961	0.0605143	0.125192	0.0436651	0.177908	0.282016	0.324218	0.130436	0.019481	0.39512	0.39665	0.181783	0.360951	0.217679	0.119008	0.201692	0.0577169	0.108133	0.392029	0.383751	0.0209282	0.187642	0.169052	0.0756188	-0.0314895	0.0429191	0.161228	0.248397	0.0604499	0.033267	0.255845	0.448057	0.162163	0.0876924	0.370025	0.606732	0.442307	0.63784	0.283887	0.475047	0.535532	0.431556
TAG49:1-FA16:0	-0.255015	0.0219231	0.262623	0.276284	0.329802	0.280806	0.274184	0.319712	0.311759	0.368992	0.357309	0.353206	0.298631	0.403905	0.187168	0.0825639	0.612899	0.697867	0.430284	0.45076	0.386876	0.164715	0.284411	0.108821	0.220726	0.482606	0.457677	0.0669099	0.449817	0.336621	0.188505	-0.00427031	0.0736945	0.35686	0.586977	0.0737144	0.0169368	0.468827	0.371782	0.331484	0.199886	0.477315	0.751161	0.700154	0.729454	0.413964	0.69027	0.560814	0.463777
TAG49:2-FA15:0	-0.264717	-0.00182916	0.256789	0.299459	0.353122	0.281973	0.248815	0.323856	0.333645	0.378301	0.335533	0.354782	0.306238	0.412793	0.177897	0.0868901	0.563356	0.636092	0.444023	0.3843	0.384077	0.14705	0.254652	0.0943804	0.216259	0.5053	0.421558	0.0882944	0.444268	0.313019	0.164395	0.00341412	0.0601055	0.339706	0.520834	0.0764611	0.0386969	0.458522	0.340528	0.303403	0.205364	0.451913	0.814465	0.675436	0.78797	0.424737	0.723093	0.684492	0.473225
TAG50:0-FA18:0	-0.24693	0.0479553	0.271856	0.182769	0.292893	0.240455	0.243102	0.303776	0.220466	0.292175	0.339148	0.311519	0.246634	0.263613	0.129727	0.0405623	0.514359	0.597209	0.249499	0.426957	0.313193	0.126164	0.252986	0.0791072	0.185887	0.441893	0.400851	0.0436505	0.310028	0.289927	0.180187	-0.0348268	0.0630804	0.307973	0.528553	0.0168215	-0.0241441	0.38842	0.321011	0.279902	0.169749	0.439202	0.724331	0.666217	0.726303	0.407277	0.614979	0.48319	0.454233
TAG50:1-FA16:0	-0.338159	0.0455141	0.358673	0.249776	0.318057	0.30483	0.261974	0.354464	0.295177	0.354335	0.421328	0.378509	0.256393	0.272349	0.123832	0.105454	0.496244	0.583953	0.233666	0.418604	0.378744	0.130666	0.257509	0.100719	0.238891	0.487815	0.424402	0.10039	0.291412	0.299521	0.207584	0.0032795	0.0593659	0.361991	0.564047	0.0253968	-0.00985014	0.469626	0.299856	0.312772	0.242161	0.42959	0.842729	0.741145	0.810957	0.456877	0.757054	0.641406	0.509404
TAG50:1-FA18:1	-0.325024	0.0430981	0.344769	0.252012	0.324059	0.309479	0.260452	0.357601	0.294378	0.354462	0.420402	0.379957	0.265102	0.290202	0.130141	0.10388	0.505405	0.5871	0.247767	0.415133	0.380433	0.131297	0.257973	0.10267	0.241523	0.494805	0.426015	0.0986353	0.304374	0.305143	0.208364	0.00402723	0.0613967	0.363069	0.562245	0.0276009	-0.00880677	0.472939	0.309134	0.319438	0.243508	0.440653	0.839178	0.738085	0.808365	0.455551	0.769858	0.648745	0.507855
TAG50:2-FA16:1	-0.337465	0.0201206	0.339818	0.27633	0.282525	0.357985	0.3206	0.332507	0.337308	0.384538	0.425666	0.387702	0.245915	0.347613	0.136008	0.137544	0.543592	0.655171	0.275498	0.467399	0.434852	0.159998	0.304449	0.121783	0.264465	0.491231	0.479284	0.1315	0.33185	0.312734	0.214808	0.0365021	0.0701573	0.390087	0.689503	0.0340682	-0.0174403	0.526012	0.27995	0.352928	0.271322	0.425689	0.778743	0.820282	0.744911	0.431789	0.795253	0.662021	0.519731
TAG50:2-FA18:2	-0.388253	0.03789	0.403082	0.272305	0.355083	0.293566	0.2153	0.356452	0.32236	0.366486	0.437365	0.394501	0.26255	0.225749	0.0903751	0.115647	0.397569	0.48383	0.181293	0.341114	0.371869	0.0913217	0.206327	0.0681381	0.252436	0.497562	0.380505	0.101631	0.251001	0.260434	0.210275	0.00379601	0.0393906	0.325703	0.447575	0.0175501	0.0130531	0.456712	0.24123	0.246614	0.269194	0.40379	0.945539	0.717522	0.899149	0.460958	0.733271	0.758804	0.5178
TAG48:3-FA14:1	-0.282293	0.0139972	0.281434	0.222942	0.331609	0.259703	0.2684	0.280837	0.277455	0.322679	0.296655	0.319729	0.298755	0.412504	0.164901	0.0921788	0.595557	0.71008	0.358066	0.503858	0.400539	0.150841	0.282222	0.077915	0.219628	0.491603	0.505987	0.0567808	0.374908	0.284035	0.187631	-0.0162691	0.0590839	0.334205	0.591201	0.0624658	-0.00605263	0.473036	0.362146	0.295739	0.203004	0.454687	0.764465	0.762162	0.746319	0.369306	0.663022	0.607527	0.492451
TAG48:3-FA16:0	-0.278704	0.0134777	0.277059	0.184568	0.3285	0.227606	0.238211	0.250032	0.240942	0.289923	0.263432	0.291589	0.296643	0.394409	0.161627	0.06805	0.589891	0.683337	0.339367	0.514269	0.376953	0.157128	0.294325	0.0668528	0.203919	0.47688	0.508708	0.0512413	0.352103	0.266667	0.16715	-0.0240376	0.0522217	0.309284	0.548023	0.0539746	-0.00166869	0.446912	0.392449	0.2646	0.181656	0.458373	0.77343	0.739624	0.757488	0.378351	0.628631	0.59585	0.506363
TAG50:3-FA16:1	-0.371357	0.0194949	0.371872	0.284626	0.285488	0.347779	0.297825	0.320667	0.352892	0.387358	0.419099	0.386684	0.237112	0.324464	0.1119	0.144494	0.474162	0.589011	0.238474	0.421277	0.429662	0.134788	0.274428	0.0957217	0.26562	0.500893	0.453878	0.139522	0.296196	0.274079	0.20104	0.0386683	0.055183	0.363112	0.626287	0.0233605	-0.0118673	0.519058	0.226707	0.305698	0.284469	0.405039	0.833796	0.817451	0.789671	0.433751	0.793814	0.751972	0.532971
TAG50:3-FA18:2	-0.343255	0.0192113	0.340157	0.259301	0.354715	0.307535	0.235135	0.311886	0.305649	0.353227	0.359895	0.369944	0.296034	0.34812	0.123381	0.119765	0.461855	0.544819	0.253529	0.389736	0.399011	0.132696	0.254942	0.0882888	0.243035	0.526085	0.438921	0.119377	0.299056	0.268487	0.170973	0.0282999	0.0533334	0.323997	0.505991	0.0358354	0.0176734	0.484402	0.28115	0.27963	0.260377	0.417291	0.88782	0.74081	0.867118	0.446688	0.811674	0.824603	0.539099
TAG50:4-FA14:1	-0.245657	0.0133485	0.249788	0.219803	0.375456	0.238204	0.163227	0.268917	0.233982	0.288322	0.222366	0.301023	0.296748	0.298052	0.105609	0.0886677	0.36368	0.446927	0.248029	0.318799	0.330253	0.0926068	0.175718	0.0677959	0.183311	0.492949	0.387424	0.0725639	0.283231	0.247532	0.145273	0.0038588	0.0487504	0.24922	0.353244	0.0558082	0.0424272	0.399233	0.209713	0.256927	0.215148	0.362264	0.775627	0.562874	0.801876	0.345569	0.746947	0.778522	0.469137
TAG50:4-FA18:1	-0.237777	0.00106295	0.228553	0.160008	0.368015	0.222114	0.169123	0.23183	0.192915	0.25375	0.193394	0.281403	0.318021	0.353554	0.139217	0.062468	0.451481	0.506688	0.277672	0.403353	0.325684	0.148249	0.257122	0.0766421	0.177797	0.49279	0.450259	0.0811776	0.290972	0.244901	0.115235	0.00570992	0.0499346	0.2496	0.390011	0.0542063	0.0399906	0.3955	0.327094	0.253891	0.179957	0.399744	0.780096	0.600271	0.805601	0.388709	0.732974	0.748566	0.527998
TAG50:5-FA14:1	-0.262897	0.00795558	0.263269	0.189659	0.348896	0.20614	0.145227	0.222705	0.221903	0.257601	0.196797	0.272465	0.271126	0.248422	0.0840723	0.0916912	0.310885	0.398161	0.196906	0.318068	0.303369	0.0750653	0.1668	0.0432206	0.182717	0.472327	0.386344	0.071159	0.23674	0.194046	0.141338	-0.00108086	0.0388408	0.221848	0.29611	0.0485513	0.0404917	0.364023	0.180652	0.193541	0.217345	0.328552	0.775443	0.553138	0.790235	0.337216	0.623249	0.754051	0.479797
TAG50:5-FA16:1	-0.313642	0.00703781	0.309607	0.198271	0.255175	0.289473	0.277887	0.224671	0.26946	0.306947	0.287386	0.307735	0.223798	0.331236	0.12308	0.129932	0.481195	0.581984	0.244606	0.512484	0.401132	0.184193	0.340982	0.0820243	0.257544	0.465028	0.528504	0.139721	0.286229	0.240468	0.192996	0.0501294	0.0626925	0.327376	0.579568	0.0282148	-0.01496	0.485911	0.240722	0.26673	0.27119	0.376399	0.718414	0.790685	0.697296	0.378198	0.685014	0.679553	0.585559
TAG51:1-FA18:1	-0.259282	0.0322536	0.273547	0.296092	0.371202	0.306931	0.258592	0.345901	0.313713	0.384952	0.386729	0.383154	0.307829	0.369613	0.185843	0.0840755	0.55077	0.631201	0.399773	0.406641	0.365476	0.157735	0.272286	0.114069	0.228163	0.489422	0.426777	0.0839184	0.443807	0.352588	0.196096	0.00317075	0.0748197	0.339445	0.531082	0.0671564	0.0213063	0.457343	0.320507	0.329516	0.219726	0.457118	0.771119	0.664309	0.775397	0.428689	0.759717	0.629688	0.476087
TAG52:0-FA18:0	-0.241063	0.0504328	0.267554	0.198773	0.331456	0.248122	0.221384	0.333373	0.220183	0.303494	0.349287	0.337868	0.256814	0.233058	0.125751	0.0350895	0.448335	0.53084	0.21957	0.380709	0.292949	0.127333	0.240889	0.0885435	0.183276	0.454476	0.369188	0.0537546	0.301814	0.316299	0.180868	-0.0227035	0.0764756	0.292419	0.466964	0.0200604	-0.00557946	0.373956	0.273354	0.287965	0.187957	0.407522	0.70933	0.602296	0.754022	0.405568	0.657541	0.52011	0.457487
TAG52:1-FA20:0	-0.123822	0.0126974	0.128513	0.176729	0.326644	0.241289	0.270899	0.292584	0.217813	0.286065	0.215503	0.271022	0.335964	0.422268	0.218492	0.0813316	0.647613	0.685823	0.432882	0.471365	0.347516	0.210218	0.308706	0.181707	0.199582	0.504698	0.465268	0.0740352	0.441321	0.345248	0.15755	0.0284248	0.123711	0.363214	0.596449	0.12342	0.0657128	0.404537	0.439539	0.38795	0.153139	0.469658	0.648281	0.604365	0.664819	0.423897	0.659343	0.488543	0.454588
TAG52:2-FA18:1	-0.302374	0.0290538	0.308939	0.281684	0.382953	0.378514	0.25014	0.403686	0.303682	0.375513	0.425271	0.427746	0.311511	0.276473	0.135271	0.163656	0.392784	0.45776	0.217151	0.318305	0.380601	0.157686	0.254156	0.165893	0.274025	0.562233	0.383337	0.188004	0.284976	0.347925	0.198818	0.0949088	0.0951792	0.380366	0.482035	0.0715719	0.0579109	0.484587	0.215038	0.38936	0.318421	0.389189	0.841023	0.65607	0.845829	0.497055	0.943347	0.821936	0.533439
TAG52:2-FA18:2	-0.379835	0.041335	0.391673	0.263592	0.403097	0.30658	0.186995	0.364788	0.295124	0.3595	0.426404	0.407532	0.289497	0.180646	0.0878119	0.116036	0.290871	0.373421	0.128896	0.264148	0.334056	0.0959388	0.191839	0.0897972	0.242411	0.515603	0.329839	0.13486	0.2192	0.271208	0.180948	0.0343321	0.0479387	0.290919	0.350063	0.0203926	0.037455	0.427922	0.163069	0.246362	0.290146	0.357706	0.953709	0.638293	0.962215	0.476238	0.816372	0.868611	0.535522
TAG52:3-FA16:1	-0.243674	0.0110455	0.243412	0.251905	0.303125	0.362157	0.249344	0.321626	0.281758	0.345728	0.337578	0.370727	0.245984	0.283759	0.101383	0.148307	0.340226	0.403687	0.197309	0.279827	0.356804	0.142081	0.243029	0.150776	0.234011	0.493037	0.35324	0.19064	0.253844	0.291004	0.145362	0.0988713	0.0843811	0.322993	0.476448	0.0396214	0.035128	0.446378	0.146883	0.357089	0.279361	0.343151	0.710217	0.600692	0.729464	0.419998	0.914966	0.808774	0.487614
TAG52:3-FA18:3	-0.358517	0.0360845	0.371741	0.193105	0.3923	0.269732	0.188376	0.308672	0.237007	0.313869	0.348853	0.367583	0.290753	0.201155	0.113062	0.0948692	0.342787	0.423519	0.149067	0.394138	0.31437	0.149727	0.281475	0.0765265	0.23155	0.496865	0.438542	0.112572	0.224224	0.25393	0.17097	0.0135145	0.0490187	0.272471	0.355177	0.0140748	0.0201067	0.417834	0.215179	0.225373	0.269096	0.352661	0.894744	0.667637	0.915901	0.447503	0.752979	0.803144	0.618036
TAG52:4-FA18:1	-0.3153	0.0146402	0.313451	0.233891	0.34992	0.319116	0.19018	0.29473	0.276699	0.329564	0.326314	0.361129	0.265082	0.216149	0.0823749	0.132967	0.256736	0.323795	0.137872	0.254238	0.324813	0.11172	0.208975	0.10185	0.223554	0.497666	0.341917	0.168972	0.198592	0.231452	0.128014	0.0657593	0.0577299	0.263464	0.338468	0.0261888	0.0477481	0.408376	0.11609	0.24686	0.273134	0.307132	0.847186	0.589065	0.858785	0.436245	0.856586	0.925109	0.531755
TAG52:4-FA20:2	-0.303039	0.0229691	0.306905	0.19631	0.324332	0.264852	0.178559	0.235974	0.265389	0.296056	0.272266	0.322108	0.268263	0.313034	0.080121	0.110956	0.411233	0.480487	0.220648	0.319121	0.391311	0.0730557	0.178441	0.0614576	0.217706	0.503263	0.383319	0.101058	0.248775	0.212781	0.153823	0.0177218	0.0327035	0.275287	0.425126	0.0302131	0.0235444	0.452235	0.253345	0.239095	0.240133	0.395152	0.848198	0.664512	0.836138	0.424951	0.752329	0.815714	0.486598
TAG52:4-FA20:3	-0.332944	0.0302349	0.344743	0.198965	0.294157	0.290485	0.269426	0.263072	0.272443	0.314455	0.338363	0.34007	0.258765	0.372765	0.125428	0.145193	0.581414	0.678393	0.293348	0.539122	0.471232	0.160073	0.317975	0.0918962	0.285393	0.484679	0.547132	0.100064	0.336484	0.289705	0.261319	0.0258524	0.0549448	0.371806	0.640474	0.0348239	-0.0298796	0.570314	0.325358	0.316813	0.312536	0.429938	0.763931	0.846207	0.738859	0.410924	0.715265	0.642515	0.565092
TAG52:5-FA14:0	-0.304321	0.0362583	0.318785	0.137229	0.319595	0.21469	0.193987	0.195756	0.202622	0.249175	0.246377	0.288178	0.270496	0.360105	0.116803	0.116051	0.550099	0.60594	0.284926	0.517633	0.400697	0.185182	0.331869	0.0683653	0.265907	0.474937	0.520935	0.132576	0.300063	0.255496	0.206364	0.0488134	0.0417525	0.311953	0.488609	0.042633	-0.0139053	0.499165	0.378328	0.257963	0.281416	0.443187	0.756202	0.769092	0.7485	0.423	0.647502	0.633239	0.600373
TAG52:5-FA20:3	-0.295345	0.027604	0.305267	0.151492	0.307756	0.226809	0.194303	0.200906	0.211232	0.252541	0.239853	0.288341	0.26655	0.35865	0.101303	0.132878	0.522431	0.596677	0.271449	0.490582	0.431175	0.146791	0.287381	0.06895	0.25724	0.473804	0.518515	0.0934515	0.296067	0.247179	0.227218	0.0245985	0.0437394	0.309234	0.507168	0.0399541	-0.0135432	0.522098	0.321433	0.259293	0.295501	0.411127	0.743777	0.75518	0.731265	0.379624	0.666135	0.669235	0.554336
TAG53:4-FA20:4	-0.329195	0.0702666	0.377269	0.268583	0.305798	0.280051	0.272504	0.283724	0.316035	0.364604	0.413496	0.362762	0.227554	0.298159	0.137927	0.165277	0.534904	0.626966	0.345778	0.500861	0.383674	0.204404	0.355331	0.0962586	0.340596	0.440474	0.479191	0.166947	0.412651	0.32861	0.316068	0.0858605	0.0649389	0.389265	0.538592	0.0457158	-0.0189349	0.50955	0.270149	0.280868	0.38496	0.416833	0.722383	0.830424	0.69847	0.434551	0.584476	0.518534	0.597592
TAG53:6-FA18:1	-0.195748	0.0552153	0.230562	0.114942	0.245505	0.167407	0.172487	0.212824	0.137036	0.180966	0.229391	0.231108	0.210257	0.162859	0.10994	0.0770142	0.254128	0.291805	0.140869	0.218729	0.256255	0.159188	0.198795	0.103101	0.180676	0.257947	0.249114	0.118887	0.193773	0.249934	0.163786	0.0910228	0.115981	0.225457	0.260678	0.0461705	0.0127435	0.296581	0.160418	0.209366	0.17792	0.287096	0.465928	0.34121	0.478734	0.246394	0.408961	0.399279	0.337774
TAG54:2-FA20:0	-0.211881	0.0222559	0.218635	0.161395	0.389831	0.216932	0.163191	0.312592	0.213604	0.281455	0.221679	0.294762	0.317506	0.23289	0.12227	0.0782514	0.386919	0.442908	0.255372	0.307413	0.299445	0.14222	0.205842	0.142281	0.183175	0.531153	0.35599	0.0960325	0.302112	0.284189	0.128595	0.032379	0.0992101	0.292503	0.379518	0.0873213	0.0909423	0.362779	0.250885	0.300415	0.192418	0.360528	0.823482	0.529713	0.861006	0.440278	0.728024	0.711463	0.481961
TAG54:3-FA18:1	-0.131445	-0.0158919	0.113742	0.174296	0.361269	0.290845	0.136138	0.343156	0.153075	0.251603	0.211247	0.298238	0.268463	0.17273	0.0868727	0.0847738	0.151994	0.17183	0.0888086	0.135169	0.218728	0.107541	0.140343	0.158397	0.153823	0.453032	0.224524	0.138536	0.160995	0.273221	0.0992101	0.078132	0.117001	0.231103	0.216812	0.0517592	0.0841522	0.287297	0.0911607	0.327473	0.201969	0.218988	0.598646	0.312366	0.687509	0.349204	0.856003	0.746126	0.402723
TAG54:4-FA18:0	-0.294465	0.00278432	0.284521	0.174489	0.382999	0.233239	0.0943611	0.283789	0.179382	0.250621	0.264721	0.305428	0.253549	0.0712766	0.0445915	0.0599544	0.0702122	0.121654	0.00434896	0.111362	0.192452	0.0409158	0.0930272	0.0658534	0.134522	0.422615	0.205252	0.0850338	0.0959291	0.174095	0.0869703	0.00705227	0.0621343	0.151458	0.0896555	0.0133101	0.0705688	0.250917	0.0560325	0.135769	0.188367	0.220921	0.804037	0.357656	0.863587	0.367447	0.652854	0.828615	0.441061
TAG54:4-FA20:2	-0.346601	0.0315211	0.358365	0.211564	0.312525	0.275688	0.162659	0.248044	0.290418	0.314367	0.328875	0.347408	0.24488	0.213745	0.0378288	0.129364	0.308729	0.382947	0.138808	0.230685	0.395237	0.0235977	0.119165	0.0545228	0.229244	0.482831	0.308814	0.125393	0.187491	0.194849	0.159103	0.0278105	0.0173322	0.27271	0.378533	0.00540366	0.0231118	0.455147	0.137278	0.226694	0.275224	0.345617	0.877001	0.642793	0.861121	0.457347	0.773338	0.857286	0.465791
TAG54:4-FA20:3	-0.365449	0.0510381	0.393722	0.208785	0.33653	0.313335	0.234895	0.304283	0.281822	0.331819	0.393673	0.391452	0.266419	0.284446	0.105271	0.174235	0.47134	0.552134	0.225227	0.454	0.468952	0.153421	0.293744	0.114088	0.31151	0.49692	0.4884	0.150698	0.287793	0.310277	0.27811	0.0679895	0.0555373	0.375839	0.548405	0.030451	-0.00997852	0.586484	0.230708	0.331012	0.377716	0.382847	0.811739	0.801054	0.796149	0.464307	0.801019	0.733228	0.60094
TAG54:5-FA18:2	-0.205637	-0.0255625	0.178757	0.138078	0.321144	0.191352	0.0287033	0.239449	0.132667	0.187127	0.146029	0.223113	0.206159	0.0237259	0.0120097	0.0642008	-0.0711191	-0.0395956	-0.0665141	-0.0233532	0.124831	-0.0123872	-0.00113788	0.0534355	0.0833487	0.35255	0.0969845	0.0678375	0.00360673	0.0987579	0.0404693	0.0098199	0.0514957	0.0801397	-0.0396284	0.019717	0.0899523	0.156278	-0.0421271	0.0920799	0.145011	0.118808	0.66293	0.20006	0.707705	0.260968	0.578899	0.792609	0.325097
TAG54:6-FA20:4	-0.470207	0.0757921	0.508031	0.245561	0.30774	0.262323	0.175606	0.275596	0.297793	0.323882	0.436909	0.374654	0.174447	0.120412	0.0198983	0.226853	0.237987	0.340599	0.0539895	0.339372	0.356395	0.121327	0.253178	0.0480323	0.360999	0.423756	0.367407	0.216307	0.151369	0.214309	0.319509	0.120259	0.0180889	0.333276	0.349322	-0.013746	-0.0384493	0.503393	0.0891449	0.174339	0.497815	0.311903	0.821405	0.810439	0.777285	0.439067	0.603245	0.704924	0.632363
TAG55:5-FA18:1	-0.236883	0.0467883	0.268333	0.277959	0.403674	0.3389	0.238222	0.376043	0.295235	0.381396	0.337351	0.393858	0.298341	0.219711	0.152477	0.186636	0.270293	0.334321	0.226586	0.257447	0.325885	0.154958	0.231002	0.177246	0.275598	0.490155	0.33247	0.170863	0.30851	0.307262	0.229047	0.111491	0.119829	0.328247	0.325166	0.089313	0.0821144	0.419461	0.106928	0.317877	0.344975	0.306633	0.787436	0.532855	0.825785	0.432209	0.784316	0.81075	0.559671
TAG55:5-FA18:2	-0.220378	-0.00474193	0.214691	0.203986	0.346555	0.225165	0.123854	0.291619	0.205845	0.270658	0.195549	0.277531	0.235679	0.115191	0.082017	0.118471	0.0712303	0.124241	0.0750314	0.0711633	0.2155	0.0210005	0.0445695	0.108034	0.140154	0.403185	0.177106	0.0692262	0.155151	0.173414	0.116529	0.0290609	0.0951497	0.178587	0.1024	0.0780117	0.108694	0.249538	0.0293947	0.165289	0.19214	0.205572	0.727151	0.308842	0.763729	0.322713	0.578684	0.756527	0.369968
TAG55:5-FA20:4	-0.353383	0.0774256	0.403157	0.320425	0.375924	0.341115	0.261036	0.341375	0.342588	0.408036	0.462606	0.425162	0.250827	0.272179	0.148588	0.217427	0.406216	0.492831	0.311908	0.415417	0.374017	0.219368	0.354831	0.130526	0.386549	0.454544	0.426451	0.236982	0.407771	0.348078	0.342553	0.154086	0.0813556	0.387523	0.440165	0.0478339	0.000259659	0.531524	0.15991	0.29249	0.495518	0.347569	0.738223	0.776663	0.748486	0.462299	0.687712	0.663574	0.652266
TAG55:6-FA18:1	-0.213546	0.0533932	0.258845	0.251623	0.338592	0.366724	0.320901	0.345592	0.251412	0.351211	0.361412	0.35743	0.282648	0.270398	0.206194	0.173046	0.388214	0.423734	0.302976	0.391546	0.336727	0.346605	0.447887	0.215918	0.358862	0.426808	0.389918	0.295855	0.377009	0.362313	0.258208	0.224234	0.186771	0.389633	0.402223	0.0645233	0.0646	0.42135	0.180651	0.344888	0.345777	0.295393	0.63983	0.558435	0.664484	0.452605	0.651753	0.622069	0.655591
TAG55:7-FA18:1	-0.201022	0.0322936	0.219375	0.181423	0.363793	0.250742	0.218918	0.343094	0.192776	0.288705	0.291752	0.322213	0.277509	0.235562	0.130201	0.0532253	0.406594	0.451934	0.244625	0.354473	0.284017	0.212925	0.297818	0.155784	0.214414	0.456835	0.348074	0.135935	0.31878	0.346618	0.17073	0.067466	0.131618	0.299095	0.395189	0.0528499	0.0320245	0.358797	0.259603	0.320747	0.203412	0.358538	0.665741	0.498461	0.74843	0.420215	0.686748	0.551652	0.503504
TAG55:7-FA20:4	-0.344323	0.048406	0.374623	0.180109	0.228158	0.185663	0.155237	0.216296	0.221635	0.264377	0.324141	0.285615	0.149304	0.155526	0.0864958	0.164631	0.268188	0.358945	0.159459	0.289457	0.317184	0.122135	0.198998	0.088568	0.289115	0.274696	0.318116	0.134606	0.234548	0.228989	0.29599	0.116662	0.0908963	0.275298	0.321676	0.0168468	-0.01105	0.405292	0.0940398	0.170386	0.352362	0.240084	0.552632	0.571873	0.531556	0.285439	0.450683	0.468895	0.422858
TAG56:4-FA22:4	-0.392511	0.0653211	0.425373	0.273325	0.340134	0.353887	0.264934	0.355566	0.328006	0.394274	0.505452	0.441722	0.242346	0.231658	0.0969127	0.189231	0.423958	0.52098	0.185849	0.402574	0.409311	0.137233	0.27429	0.102328	0.372834	0.458808	0.417351	0.157871	0.287081	0.319523	0.359204	0.0757697	0.0688702	0.391119	0.52855	0.0059437	-0.0331914	0.539288	0.193124	0.29344	0.430703	0.373571	0.824893	0.823682	0.803951	0.468895	0.74023	0.687187	0.578709
TAG56:5-FA18:0	-0.341765	0.0549503	0.372698	0.282648	0.386058	0.40956	0.266121	0.385362	0.294158	0.379669	0.481041	0.43984	0.287953	0.176456	0.140745	0.203487	0.234529	0.271316	0.127532	0.239876	0.319276	0.216633	0.308083	0.164113	0.321842	0.451504	0.302465	0.269849	0.229686	0.311366	0.252129	0.182228	0.120244	0.331716	0.311192	0.0339337	0.0440134	0.451335	0.0812281	0.284692	0.435113	0.253687	0.749908	0.563932	0.78506	0.503614	0.792285	0.80623	0.617961
TAG56:5-FA18:1	-0.27176	0.0367055	0.288914	0.226669	0.361741	0.366589	0.212248	0.356995	0.261421	0.334413	0.363849	0.390252	0.280035	0.220245	0.105234	0.183385	0.272301	0.315631	0.136622	0.256276	0.36337	0.135923	0.227238	0.161715	0.291834	0.478403	0.333863	0.182679	0.220296	0.292233	0.24502	0.116627	0.10433	0.323616	0.364392	0.0397105	0.0411634	0.464471	0.10841	0.323914	0.382237	0.297394	0.761645	0.585351	0.791843	0.459343	0.872413	0.852172	0.560354
TAG56:6-FA18:0	-0.379492	0.0609648	0.411821	0.263073	0.357261	0.354182	0.219545	0.318296	0.276313	0.339534	0.450356	0.396731	0.250685	0.0778995	0.0927021	0.2042	0.118683	0.152993	0.041525	0.181655	0.247234	0.222531	0.308187	0.121461	0.315828	0.395925	0.235463	0.310211	0.146004	0.231441	0.214366	0.207783	0.0952862	0.278875	0.185247	0.00691565	0.0371166	0.380359	0.0210711	0.178362	0.440906	0.19773	0.743696	0.520329	0.767181	0.505327	0.656285	0.789511	0.638474
TAG56:6-FA22:4	-0.440081	0.0626616	0.469194	0.272564	0.323991	0.311147	0.192943	0.298314	0.326095	0.362918	0.457969	0.404833	0.206848	0.166611	0.0368604	0.207947	0.270134	0.362044	0.0978821	0.278776	0.379792	0.078542	0.193597	0.0508477	0.35842	0.433257	0.331407	0.173352	0.18877	0.225733	0.322002	0.0860255	0.0266164	0.323085	0.377857	-0.0131315	-0.0276326	0.504855	0.102567	0.191638	0.443964	0.321915	0.864302	0.758288	0.823986	0.450196	0.698655	0.797003	0.56102
TAG56:8-FA16:0	-0.303094	0.0570621	0.337392	0.16499	0.227531	0.323305	0.271476	0.204775	0.257906	0.291326	0.352391	0.319662	0.167178	0.107938	0.04986	0.163805	0.266736	0.265443	0.132992	0.28663	0.276544	0.329125	0.452689	0.142867	0.328735	0.386757	0.272686	0.534994	0.163911	0.181544	0.0810674	0.351156	0.0680196	0.327333	0.308597	-0.0226886	0.0103689	0.372077	0.109652	0.217987	0.352077	0.276868	0.712431	0.576307	0.702157	0.661248	0.624739	0.703954	0.740873
TAG56:8-FA18:3	-0.29848	0.038397	0.322678	0.119939	0.321123	0.211564	0.149748	0.189944	0.129603	0.199276	0.223413	0.260608	0.248477	0.140725	0.105802	0.203641	0.223455	0.265688	0.0843801	0.459384	0.2506	0.258523	0.400996	0.0979845	0.317615	0.368885	0.47815	0.193929	0.15061	0.186551	0.268008	0.124428	0.0789546	0.249102	0.213482	0.0362763	0.0156146	0.378847	0.108913	0.151092	0.413176	0.187832	0.591603	0.597579	0.604989	0.33722	0.467349	0.614005	0.706476
TAG56:9-FA20:5	-0.202141	0.0574236	0.239993	0.0684166	0.223962	0.183518	0.196369	0.118562	0.0868252	0.145641	0.146396	0.170488	0.176397	0.0448578	0.0826542	0.170663	0.151361	0.149407	0.0466618	0.438257	0.11143	0.431041	0.590814	0.125013	0.248005	0.259076	0.371933	0.331862	0.0759322	0.106669	0.11612	0.233435	0.093571	0.20071	0.133781	0.0138636	0.000473444	0.213788	0.0695842	0.0961678	0.317015	0.0962704	0.418393	0.423847	0.43914	0.401859	0.266795	0.418239	0.817617
TAG58:7-FA18:2	-0.323307	0.0375369	0.34053	0.226283	0.303405	0.305604	0.174272	0.264129	0.285558	0.319179	0.35213	0.356316	0.208697	0.131421	0.0225724	0.190738	0.187693	0.22169	0.0864782	0.175584	0.322279	0.122506	0.203438	0.0965357	0.322881	0.416729	0.242665	0.248604	0.155399	0.194956	0.232821	0.155524	0.0706354	0.280197	0.262793	0.00414161	0.0281084	0.405001	0.0488565	0.198407	0.383494	0.245201	0.7903	0.562262	0.788382	0.491761	0.687232	0.836809	0.568086
TAG58:9-FA20:4	-0.352289	0.11861	0.43239	0.124684	0.165676	0.156373	0.15346	0.141369	0.181194	0.191793	0.309251	0.240477	0.0910898	0.0467351	0.0171639	0.235036	0.234706	0.315752	0.0268392	0.468244	0.302979	0.213251	0.366824	0.067169	0.399023	0.250153	0.423773	0.232624	0.12437	0.191304	0.417958	0.18342	0.0598373	0.317634	0.353276	-0.028847	-0.0795394	0.455409	0.0468022	0.151537	0.56235	0.173015	0.428122	0.729952	0.392687	0.280149	0.259395	0.287436	0.619405
TAG42:0-FA14:0	-0.0860829	0.0243861	0.0906316	0.0854407	0.274588	0.124336	0.172091	0.194493	0.112034	0.172931	0.119273	0.191791	0.287163	0.412521	0.191534	0.0104215	0.561157	0.561389	0.334314	0.383749	0.232755	0.14512	0.219871	0.0799851	0.109972	0.349985	0.359022	-0.00237312	0.304257	0.233755	0.092362	-0.0279944	0.0550452	0.229421	0.411411	0.083759	0.0121193	0.269882	0.542726	0.234279	0.0620693	0.466125	0.48001	0.448547	0.470046	0.286705	0.393442	0.288451	0.313283
TAG42:1-FA12:0	-0.0350854	0.0384844	0.0434481	0.0430125	0.269266	0.111264	0.140221	0.182571	0.0637737	0.126114	0.0722421	0.168198	0.267972	0.376698	0.169055	0.0107826	0.481564	0.440755	0.245247	0.306445	0.190151	0.125334	0.17276	0.0752097	0.0948787	0.311565	0.299225	0.0214708	0.223504	0.212471	0.0752128	-0.006989	0.0514276	0.196422	0.323657	0.0832737	0.0274624	0.216979	0.599224	0.224149	0.0502364	0.41833	0.410361	0.34677	0.404371	0.249916	0.369009	0.270547	0.272978
TAG44:0-FA16:0	-0.142777	0.0358494	0.155026	0.0906994	0.273813	0.145396	0.190717	0.20863	0.126763	0.196084	0.167395	0.214551	0.273852	0.375984	0.171827	0.0100554	0.56825	0.596287	0.304117	0.416415	0.261704	0.132025	0.226028	0.0685387	0.12751	0.379106	0.386267	0.00588726	0.291106	0.238161	0.113253	-0.0410278	0.0489478	0.247017	0.458831	0.0574183	-0.0127001	0.312619	0.5154	0.238759	0.0832926	0.472584	0.569374	0.533665	0.557439	0.316592	0.460429	0.346001	0.36121
TAG44:1-FA14:1	-0.168134	0.0131801	0.169857	0.137245	0.282462	0.185191	0.249391	0.216712	0.193995	0.243184	0.202668	0.239026	0.278534	0.413875	0.180227	0.0359061	0.648746	0.72384	0.383929	0.51938	0.328069	0.171757	0.29232	0.0755386	0.166168	0.416055	0.478282	0.0234198	0.370069	0.265465	0.147178	-0.0264915	0.0555991	0.294856	0.570654	0.0745288	-0.00656316	0.384368	0.461967	0.280897	0.108448	0.488576	0.579351	0.640524	0.569625	0.325868	0.489273	0.357302	0.40395
TAG44:2-FA16:1	-0.162678	0.0197467	0.167145	0.125135	0.266723	0.20427	0.252965	0.218967	0.187417	0.241121	0.187492	0.238508	0.274642	0.422327	0.170099	0.046502	0.631763	0.694033	0.357622	0.50034	0.330115	0.173361	0.29769	0.0996974	0.181113	0.423994	0.470598	0.0463771	0.357663	0.275372	0.150968	-0.00612484	0.068426	0.304123	0.581279	0.0661357	-0.012706	0.384029	0.474922	0.296901	0.13148	0.496697	0.597584	0.656792	0.589758	0.347951	0.548051	0.415017	0.436213
TAG46:1-FA18:0	-0.100863	0.00963901	0.102719	0.104562	0.312702	0.14856	0.181669	0.234889	0.124212	0.200902	0.144781	0.22	0.290752	0.368587	0.175619	-0.0120613	0.525251	0.558453	0.329584	0.379826	0.228586	0.145229	0.227681	0.0846692	0.118566	0.394642	0.361103	0.00297405	0.333399	0.270631	0.103935	-0.0350368	0.0642936	0.228894	0.408851	0.0633682	0.00920311	0.283334	0.438149	0.254463	0.0771458	0.44311	0.539039	0.470132	0.571682	0.306185	0.496268	0.369304	0.356511
TAG46:2-FA12:0	-0.173027	0.0231907	0.173314	0.0889645	0.309007	0.156343	0.158176	0.200602	0.124726	0.189129	0.147364	0.224062	0.285752	0.379391	0.146141	0.0257716	0.528235	0.533005	0.250758	0.393008	0.283386	0.122609	0.21025	0.0664335	0.141897	0.408604	0.3933	0.0343319	0.24527	0.232449	0.118713	-0.0237383	0.0441959	0.241491	0.4053	0.061376	0.00586852	0.326545	0.550901	0.230772	0.108512	0.45176	0.638442	0.538506	0.63675	0.326072	0.532527	0.481947	0.400177
TAG46:2-FA14:0	-0.198672	-0.00501769	0.186375	0.132184	0.31121	0.180648	0.204585	0.206806	0.181967	0.228403	0.178169	0.237654	0.297549	0.434393	0.163454	0.0380752	0.612909	0.664502	0.363866	0.480582	0.339284	0.158202	0.277235	0.0682639	0.166537	0.442604	0.470347	0.0305834	0.349315	0.251154	0.126024	-0.0288086	0.0474743	0.273981	0.508457	0.0638139	0.00266592	0.392688	0.471758	0.260851	0.123955	0.478168	0.679192	0.644753	0.675196	0.35113	0.577404	0.517674	0.448228
TAG46:2-FA18:1	-0.1142	0.0124935	0.115308	0.100091	0.318807	0.170327	0.190388	0.233635	0.127741	0.205411	0.133316	0.222914	0.308318	0.419146	0.178288	0.013442	0.563767	0.590237	0.339631	0.421408	0.270171	0.158684	0.253697	0.0984308	0.143125	0.43082	0.41503	0.0298757	0.332277	0.273317	0.110589	-0.0159662	0.0659441	0.258299	0.449327	0.0719661	0.00826533	0.325777	0.482179	0.287064	0.102771	0.460767	0.588866	0.528398	0.613881	0.328458	0.587204	0.46147	0.410121
TAG46:3-FA12:0	-0.169769	0.0102983	0.162118	0.0842	0.306213	0.153714	0.166569	0.186848	0.12311	0.179818	0.122414	0.212909	0.286766	0.40525	0.149586	0.0254953	0.531916	0.544157	0.262102	0.415535	0.291746	0.135008	0.231933	0.0659988	0.148723	0.416459	0.417871	0.0372319	0.257165	0.22513	0.1108	-0.0202066	0.0476947	0.233941	0.41445	0.0602848	0.00938788	0.333614	0.544858	0.228672	0.104845	0.452249	0.638656	0.558025	0.643603	0.323165	0.536269	0.508056	0.424179
TAG46:3-FA18:3	-0.146488	0.0194164	0.151325	0.0592135	0.30728	0.124854	0.152817	0.168609	0.095663	0.16127	0.103518	0.195578	0.282514	0.376331	0.160031	0.00886729	0.520269	0.532885	0.272789	0.431487	0.252215	0.147415	0.247484	0.0607042	0.131284	0.388879	0.425234	0.0156404	0.261563	0.214983	0.105291	-0.0379566	0.0444651	0.211715	0.371687	0.0576919	0.00678854	0.300299	0.516918	0.205158	0.0885972	0.44501	0.612127	0.521429	0.621204	0.312745	0.47811	0.450219	0.429662
TAG48:1-FA14:0	-0.241334	0.0300027	0.251656	0.173245	0.316646	0.234654	0.233878	0.263006	0.225517	0.285882	0.278456	0.295931	0.297789	0.397048	0.163645	0.0617551	0.626368	0.684438	0.345039	0.501416	0.374065	0.164868	0.298695	0.0885182	0.202583	0.475524	0.491119	0.0595129	0.350784	0.292151	0.1658	-0.0136215	0.0580382	0.326739	0.5745	0.0529656	-0.00500262	0.444631	0.44201	0.307745	0.173372	0.487709	0.740154	0.709631	0.728058	0.40335	0.674578	0.551751	0.487202
TAG48:2-FA18:2	-0.276234	0.0191284	0.279169	0.17246	0.345878	0.210743	0.188454	0.253778	0.225452	0.273756	0.265785	0.292714	0.302322	0.366198	0.141988	0.0558483	0.556071	0.611884	0.302602	0.446163	0.362152	0.133024	0.253773	0.0600367	0.193818	0.483217	0.45649	0.0562947	0.312811	0.256681	0.154899	-0.0244929	0.0363279	0.288286	0.47906	0.0499062	0.0087387	0.427734	0.41405	0.248275	0.175371	0.46237	0.819999	0.690282	0.800959	0.401817	0.652808	0.638807	0.493653
TAG48:4-FA18:2	-0.172118	-0.00611204	0.152396	0.0737379	0.339731	0.128082	0.079812	0.174985	0.0894981	0.145624	0.0810265	0.19845	0.284764	0.309818	0.104483	0.0192958	0.348305	0.345325	0.161425	0.261357	0.227429	0.0796371	0.132399	0.0492672	0.107585	0.39266	0.306337	0.0325488	0.170329	0.175315	0.0723972	-0.0192072	0.0293187	0.157511	0.214995	0.053871	0.0383792	0.257809	0.429767	0.156299	0.0966397	0.36004	0.660449	0.410828	0.684971	0.286104	0.524779	0.608344	0.377362
TAG48:5-FA18:2	-0.181552	-0.00292425	0.167097	0.0792073	0.339535	0.133221	0.0986937	0.172297	0.103096	0.155115	0.0886063	0.206022	0.280687	0.272902	0.10769	0.0263529	0.327138	0.339744	0.146484	0.288599	0.21946	0.0859923	0.15274	0.0461237	0.112192	0.396519	0.332739	0.0380395	0.162864	0.15753	0.0731289	-0.0185851	0.0341004	0.156702	0.209768	0.051114	0.04258	0.250683	0.384944	0.143969	0.0992768	0.352015	0.668156	0.418336	0.693412	0.302826	0.487631	0.596495	0.415939
TAG49:0-FA16:0	-0.22686	0.0390683	0.247061	0.221407	0.304518	0.236406	0.25335	0.286874	0.263635	0.323102	0.322277	0.312194	0.272572	0.34869	0.169641	0.0481967	0.584616	0.670429	0.374573	0.447128	0.341717	0.144374	0.264668	0.0862554	0.188287	0.435499	0.430524	0.0369933	0.407403	0.3048	0.173648	-0.0299056	0.0638323	0.313122	0.557385	0.0497842	-0.00659876	0.412874	0.358368	0.288976	0.15508	0.465322	0.70084	0.662597	0.69246	0.385401	0.59731	0.468572	0.43018
TAG49:1-FA17:0	-0.229223	0.0259604	0.239208	0.238012	0.315862	0.264334	0.274907	0.277088	0.284245	0.339183	0.318799	0.321261	0.295682	0.424929	0.189136	0.0748152	0.648235	0.734565	0.426358	0.502392	0.383289	0.176796	0.309811	0.104005	0.216014	0.463755	0.493421	0.0596369	0.447	0.320455	0.181743	-0.00758734	0.0673533	0.338841	0.613116	0.0703122	9.4247e-05	0.458432	0.404836	0.322409	0.181666	0.490026	0.69815	0.70993	0.69233	0.393974	0.648009	0.512285	0.467914
TAG49:2-FA14:0	-0.235726	0.0166238	0.239321	0.234775	0.355922	0.252207	0.232734	0.263448	0.264533	0.320422	0.28219	0.317508	0.315884	0.438035	0.186899	0.0627704	0.606141	0.67511	0.416026	0.46854	0.374862	0.167817	0.287713	0.0889166	0.202585	0.476124	0.481004	0.0584061	0.42678	0.312667	0.161678	-0.00949699	0.0565519	0.303614	0.531568	0.0733975	0.0200078	0.44748	0.412082	0.29788	0.176131	0.477873	0.728892	0.669096	0.735669	0.389282	0.687641	0.605717	0.479302
TAG49:2-FA18:2	-0.262757	0.00997643	0.264689	0.291733	0.370424	0.248847	0.207807	0.306178	0.315512	0.361454	0.317716	0.338565	0.315527	0.383126	0.171681	0.0777762	0.525463	0.585741	0.426289	0.354877	0.356961	0.136372	0.231699	0.0766309	0.203702	0.483908	0.394384	0.0724192	0.425206	0.29217	0.153748	-0.00280568	0.0474148	0.30286	0.433581	0.079267	0.0518262	0.427507	0.345585	0.255391	0.192087	0.444406	0.821077	0.621573	0.796389	0.413907	0.666834	0.677697	0.45686
TAG50:1-FA14:0	-0.191762	0.0184986	0.195083	0.153044	0.351819	0.225991	0.199524	0.271771	0.183696	0.261901	0.243719	0.296579	0.316035	0.384522	0.163433	0.0324228	0.561432	0.602307	0.325812	0.429411	0.320285	0.160924	0.273937	0.10018	0.173338	0.477851	0.436115	0.0573016	0.340085	0.305312	0.133071	-0.0135253	0.0625737	0.284132	0.4843	0.0566417	0.00559191	0.38995	0.418679	0.312309	0.149565	0.474152	0.710046	0.604092	0.745127	0.401301	0.723356	0.58709	0.475601
TAG50:2-FA18:0	-0.247807	0.0147012	0.249742	0.168923	0.359419	0.219811	0.199782	0.273223	0.209503	0.276938	0.266076	0.303213	0.30604	0.351954	0.144666	0.0402517	0.525104	0.591604	0.29365	0.422943	0.329338	0.136275	0.251062	0.0747208	0.179425	0.491883	0.436548	0.0464433	0.327499	0.284488	0.149152	-0.0320287	0.0535646	0.278881	0.472743	0.0411617	0.0053729	0.4007	0.369075	0.272761	0.168933	0.453984	0.787476	0.649296	0.814154	0.399313	0.688186	0.637086	0.489396
TAG50:3-FA16:0	-0.398065	0.0272342	0.401987	0.280896	0.317294	0.330544	0.28081	0.334356	0.347796	0.389372	0.432351	0.39637	0.257865	0.303906	0.117333	0.135705	0.462627	0.576307	0.224251	0.425387	0.415652	0.130946	0.274017	0.0832807	0.268311	0.506814	0.454338	0.121866	0.286765	0.267089	0.204651	0.0219797	0.0488055	0.354033	0.581369	0.0182186	-0.0080458	0.50916	0.241538	0.278753	0.283206	0.410591	0.893535	0.816211	0.848331	0.452538	0.771334	0.76718	0.558265
TAG50:3-FA18:3	-0.348713	0.0390769	0.367055	0.199759	0.339372	0.255739	0.216136	0.301564	0.2539	0.313163	0.353356	0.344398	0.266967	0.251954	0.116277	0.0951101	0.459959	0.546737	0.209562	0.47678	0.357774	0.148851	0.3006	0.0697212	0.244408	0.475167	0.486106	0.0787932	0.26713	0.251454	0.207651	-0.0136189	0.048171	0.31422	0.467422	0.0172787	-0.00308018	0.450962	0.296096	0.233853	0.250434	0.406196	0.877298	0.748691	0.845318	0.42857	0.67256	0.680005	0.592328
TAG50:4-FA16:1	-0.33901	0.00799658	0.333716	0.24888	0.257423	0.326397	0.288149	0.268185	0.320632	0.35204	0.346347	0.343346	0.219928	0.326038	0.106229	0.134787	0.451426	0.55911	0.236392	0.424787	0.414025	0.139865	0.279957	0.0886076	0.246574	0.476858	0.458693	0.140247	0.280271	0.238982	0.17596	0.0444574	0.055855	0.331401	0.595745	0.0196479	-0.00637523	0.494195	0.203341	0.278159	0.263455	0.373729	0.773237	0.777173	0.737384	0.399407	0.753956	0.743926	0.528052
TAG50:4-FA18:2	-0.289667	0.00582997	0.281903	0.181427	0.352475	0.207488	0.121044	0.214061	0.214812	0.249275	0.221622	0.278566	0.278289	0.273826	0.0822503	0.07739	0.318094	0.369741	0.181594	0.265665	0.305111	0.0839126	0.170931	0.0388084	0.172581	0.46208	0.340465	0.090501	0.211665	0.184697	0.100267	0.00923509	0.0232429	0.20305	0.278093	0.0284583	0.0408646	0.367476	0.234233	0.168151	0.199268	0.338794	0.828281	0.554835	0.831541	0.374281	0.680875	0.825704	0.473946
TAG50:4-FA20:4	-0.28763	0.0399989	0.307338	0.129565	0.276947	0.200021	0.22586	0.201724	0.203724	0.242132	0.273532	0.269983	0.239164	0.340454	0.121468	0.11172	0.589766	0.657073	0.282553	0.555215	0.368088	0.187334	0.341583	0.0639349	0.266297	0.429055	0.516336	0.105138	0.304707	0.264626	0.244715	0.0319626	0.0450502	0.33622	0.546299	0.03958	-0.0395143	0.465319	0.401143	0.258398	0.281363	0.458373	0.687385	0.814763	0.659147	0.385256	0.531799	0.457759	0.560258
TAG50:6-FA20:4	-0.247332	0.0306756	0.258591	0.0936688	0.304019	0.163763	0.171962	0.188391	0.136091	0.186658	0.181087	0.235782	0.25351	0.308611	0.106969	0.119127	0.475156	0.510502	0.189714	0.450598	0.317748	0.167468	0.277669	0.066675	0.241969	0.416044	0.444166	0.110791	0.22558	0.241723	0.237857	0.0552013	0.0493897	0.29422	0.397255	0.0606972	-0.00353138	0.394094	0.44403	0.225393	0.282187	0.41913	0.627287	0.675925	0.616328	0.328503	0.462381	0.462427	0.530658
TAG51:2-FA17:0	-0.334091	0.0313198	0.345781	0.326422	0.367705	0.322945	0.266381	0.341993	0.358833	0.412097	0.419956	0.401413	0.296916	0.342641	0.16007	0.111995	0.505339	0.603691	0.357054	0.39812	0.389546	0.14237	0.2647	0.0941347	0.246919	0.507185	0.431843	0.0995063	0.413645	0.319365	0.199092	0.0106605	0.0583066	0.34181	0.523746	0.0592426	0.0243808	0.47895	0.278661	0.296159	0.252477	0.433371	0.862982	0.72146	0.850983	0.459506	0.764363	0.726569	0.515902
TAG51:4-FA18:3	-0.254579	0.00362074	0.253558	0.243821	0.391697	0.262824	0.205482	0.27848	0.266764	0.331866	0.268267	0.32801	0.32107	0.361479	0.185522	0.102028	0.461471	0.528915	0.393083	0.414148	0.334695	0.199035	0.309855	0.0996	0.227057	0.493325	0.464556	0.107459	0.409411	0.292394	0.153422	0.0294221	0.0685265	0.286067	0.384819	0.085514	0.0639961	0.424332	0.275008	0.258378	0.240018	0.377	0.776035	0.614533	0.789389	0.399411	0.704333	0.744231	0.555841
TAG51:5-FA18:2	-0.226097	-0.0126809	0.214533	0.197454	0.348479	0.195199	0.117622	0.200534	0.213613	0.252496	0.158039	0.250619	0.269536	0.225353	0.109891	0.0931638	0.236761	0.268201	0.241594	0.208323	0.245259	0.106435	0.166318	0.0730228	0.145929	0.441483	0.301449	0.108424	0.247809	0.17533	0.0670331	0.0359043	0.0559047	0.180202	0.151406	0.0789571	0.109368	0.290297	0.149373	0.147455	0.17438	0.256738	0.726886	0.386006	0.748459	0.354515	0.562149	0.768153	0.449585
TAG52:0-FA20:0	-0.152511	0.0269262	0.167634	0.16848	0.332655	0.215063	0.237426	0.316428	0.207274	0.280608	0.245254	0.286055	0.302203	0.328033	0.190746	0.0538796	0.556154	0.610066	0.361028	0.407854	0.312353	0.170342	0.257146	0.144289	0.181355	0.466552	0.395889	0.0538847	0.391758	0.322971	0.166397	0.00692544	0.117795	0.328454	0.509949	0.0895841	0.0484453	0.367497	0.3748	0.329388	0.146196	0.429384	0.666905	0.558832	0.676207	0.390278	0.582494	0.444802	0.415191
TAG52:2-FA20:0	-0.246719	0.0174036	0.248374	0.234601	0.413264	0.294597	0.211458	0.354369	0.266449	0.335212	0.309035	0.357851	0.345232	0.337257	0.155192	0.102422	0.461535	0.51696	0.301605	0.338664	0.347118	0.14589	0.233474	0.13974	0.223428	0.565916	0.395609	0.110599	0.34126	0.313834	0.160067	0.0332203	0.0801367	0.331977	0.445953	0.0763426	0.0682481	0.42637	0.310783	0.331801	0.238905	0.432068	0.86963	0.620634	0.884517	0.477928	0.830496	0.789047	0.518095
TAG52:3-FA14:0	-0.224793	0.0135293	0.225215	0.137634	0.318891	0.213956	0.161062	0.201216	0.201732	0.251249	0.198578	0.275488	0.28904	0.382072	0.109595	0.0638586	0.534218	0.571203	0.317236	0.3822	0.392061	0.105195	0.211029	0.0795395	0.18064	0.491812	0.418429	0.078173	0.305034	0.250544	0.120466	-0.000309762	0.039893	0.277271	0.468296	0.0550221	0.0223321	0.445079	0.370387	0.285617	0.170658	0.444133	0.763625	0.625864	0.773397	0.42851	0.746149	0.701211	0.46063
TAG52:4-FA16:1	-0.281501	0.00890928	0.280572	0.250293	0.30397	0.316791	0.181893	0.274762	0.282696	0.31869	0.307954	0.342341	0.222958	0.20399	0.0518336	0.142906	0.201422	0.265026	0.116184	0.176118	0.311921	0.0801524	0.159222	0.0955797	0.209132	0.46184	0.274535	0.183898	0.174897	0.204549	0.117834	0.0829948	0.0474441	0.247672	0.312865	0.0190717	0.0459155	0.391112	0.0535722	0.236525	0.276627	0.266202	0.757837	0.53333	0.766758	0.393365	0.8327	0.899594	0.464244
TAG52:5-FA16:1	-0.304646	0.00641105	0.300712	0.217999	0.288307	0.264654	0.141153	0.216933	0.259044	0.284091	0.266103	0.300787	0.202265	0.147925	0.0265232	0.13022	0.13484	0.201626	0.0615794	0.161196	0.274265	0.0563679	0.136402	0.0501987	0.1929	0.421943	0.260431	0.16162	0.120266	0.139948	0.10458	0.0638986	0.0266263	0.196264	0.223273	0.00462836	0.0421639	0.343205	0.0229782	0.14932	0.263177	0.223925	0.758662	0.496911	0.75946	0.361208	0.702326	0.882634	0.463587
TAG52:6-FA18:3	-0.275552	-0.00332466	0.269357	0.133385	0.302892	0.203594	0.136971	0.172551	0.178064	0.225079	0.190361	0.258962	0.224989	0.164619	0.0660534	0.0904368	0.21189	0.278249	0.0944144	0.320076	0.246742	0.1217	0.23726	0.0393949	0.176371	0.410856	0.387516	0.114601	0.138516	0.133953	0.100281	0.020769	0.027486	0.17471	0.231698	0.00867835	0.032074	0.326037	0.109079	0.126647	0.217148	0.23181	0.724393	0.525147	0.743717	0.337044	0.596987	0.769943	0.553292
TAG52:6-FA20:4	-0.372263	0.0515634	0.399149	0.172341	0.2985	0.214545	0.200143	0.203692	0.234307	0.265412	0.297255	0.297064	0.221284	0.289469	0.0805863	0.172288	0.468011	0.557207	0.207856	0.516985	0.3913	0.175677	0.333527	0.0469885	0.31502	0.442051	0.514241	0.144232	0.256507	0.247144	0.292949	0.0667586	0.0367699	0.334068	0.480388	0.0238156	-0.0381957	0.512005	0.283269	0.225456	0.392739	0.398012	0.731935	0.856048	0.701584	0.372784	0.556685	0.580642	0.625834
TAG52:7-FA20:5	-0.240329	0.0522881	0.271954	0.0989262	0.27256	0.244831	0.292842	0.164259	0.151266	0.214194	0.213635	0.235168	0.255857	0.30721	0.160098	0.1473	0.507575	0.538364	0.256692	0.652131	0.274219	0.433769	0.639681	0.129559	0.285674	0.396641	0.567682	0.269921	0.269215	0.225102	0.160773	0.166408	0.0883975	0.306481	0.443492	0.0394858	-0.0350354	0.386725	0.332504	0.226288	0.297644	0.340829	0.574185	0.69713	0.579243	0.467014	0.482918	0.481175	0.839782
TAG53:3-FA17:0	-0.26756	0.0166184	0.274535	0.316315	0.432894	0.308314	0.158437	0.330713	0.306558	0.372456	0.354321	0.3908	0.32326	0.242468	0.135895	0.132498	0.240672	0.294653	0.275548	0.167111	0.281925	0.117916	0.171074	0.111183	0.225732	0.480738	0.264503	0.148089	0.340504	0.286008	0.141602	0.0721818	0.0633429	0.24527	0.210946	0.0821049	0.105502	0.368059	0.112434	0.23958	0.274524	0.289433	0.802999	0.454188	0.848955	0.423414	0.793569	0.879389	0.465305
TAG54:0-FA18:0	-0.183546	0.0340338	0.19876	0.191097	0.36514	0.201861	0.173028	0.331384	0.204088	0.279167	0.27973	0.320269	0.267433	0.218277	0.124551	0.019672	0.361479	0.42711	0.212443	0.308164	0.244211	0.1328	0.204036	0.107228	0.148379	0.442334	0.309914	0.0353206	0.301519	0.330901	0.157577	-0.00968016	0.106372	0.248227	0.348474	0.0601824	0.0364089	0.313893	0.246832	0.276972	0.163635	0.356061	0.60163	0.442973	0.691169	0.372013	0.58191	0.457479	0.399202
TAG54:1-FA18:0	-0.212289	0.0354467	0.227224	0.177584	0.365874	0.230477	0.163192	0.337432	0.187222	0.280579	0.29786	0.328488	0.255518	0.183988	0.0883912	0.0228265	0.319998	0.38336	0.158141	0.295853	0.249016	0.127967	0.208274	0.103197	0.162721	0.443329	0.307194	0.0694971	0.251779	0.318802	0.152115	0.00360942	0.0900615	0.247165	0.344279	0.0276392	0.0191989	0.329691	0.206699	0.28557	0.185668	0.329111	0.651157	0.459913	0.749913	0.35804	0.695281	0.555245	0.436345
TAG54:2-FA18:1	-0.195794	0.0146126	0.196122	0.17985	0.376915	0.274542	0.149043	0.35284	0.179065	0.277962	0.274516	0.332558	0.270075	0.174129	0.0789304	0.0600171	0.240483	0.282013	0.116446	0.221936	0.253154	0.120902	0.185398	0.13697	0.170148	0.463136	0.278206	0.115852	0.204307	0.302609	0.12968	0.0487007	0.0998978	0.251932	0.293896	0.0300751	0.0471018	0.336623	0.149017	0.321704	0.214341	0.287237	0.6689	0.411922	0.767763	0.380471	0.844694	0.701796	0.450581
TAG54:5-FA22:4	-0.363654	0.0431145	0.37995	0.234562	0.276194	0.323445	0.294206	0.275209	0.306066	0.355467	0.399579	0.365181	0.224377	0.34158	0.116387	0.168658	0.544574	0.649786	0.271762	0.49918	0.448303	0.158674	0.319198	0.0848271	0.330268	0.461812	0.496495	0.141243	0.326122	0.28891	0.304203	0.0588681	0.0604858	0.389462	0.642266	0.014107	-0.0532604	0.560908	0.281619	0.294261	0.364695	0.425409	0.768368	0.882492	0.734691	0.43003	0.703027	0.633276	0.572688
TAG54:6-FA18:1	-0.193304	-0.0122396	0.178805	0.0916747	0.31834	0.189518	0.075253	0.178165	0.10809	0.176756	0.125658	0.226601	0.225773	0.074263	0.0396278	0.0659362	0.0565601	0.0847343	0.0144468	0.17165	0.149151	0.0979349	0.167361	0.0595815	0.126307	0.375633	0.255918	0.118405	0.0596197	0.112739	0.0446072	0.0351627	0.0577813	0.116891	0.0586657	0.0171339	0.0692696	0.204596	0.0339052	0.119363	0.16585	0.149262	0.654852	0.311471	0.711218	0.327801	0.586037	0.769736	0.487062
TAG54:6-FA18:2	-0.224861	-0.0162152	0.205509	0.111216	0.295679	0.157276	0.0252665	0.186815	0.125489	0.16715	0.135319	0.20689	0.180433	0.0014535	-0.00314649	0.0600194	-0.0638166	-0.0260538	-0.0787906	0.017497	0.120405	-0.00860925	0.0184703	0.0243936	0.0919112	0.329579	0.124988	0.0627264	-0.013103	0.063095	0.049213	0.00132038	0.0363009	0.0700395	-0.0444562	0.00312637	0.0750851	0.149504	-0.0381229	0.0491117	0.146276	0.113441	0.656352	0.230669	0.688858	0.258078	0.476632	0.736533	0.34401
TAG54:6-FA20:3	-0.36397	0.0383964	0.380139	0.180542	0.291974	0.261082	0.190862	0.222004	0.253503	0.285297	0.296709	0.319288	0.226183	0.227484	0.0587603	0.182033	0.358165	0.446644	0.151441	0.422745	0.425769	0.126871	0.264518	0.0770163	0.299346	0.460703	0.474974	0.151734	0.214579	0.220495	0.260271	0.0697174	0.0476919	0.311898	0.445589	0.0124184	-0.00536853	0.530672	0.151808	0.232687	0.385035	0.31638	0.777428	0.750885	0.760673	0.40875	0.676522	0.759985	0.610062
TAG54:7-FA18:2	-0.203317	-0.000356268	0.194284	0.0762723	0.270782	0.134938	0.0443447	0.125787	0.0971585	0.138413	0.0952967	0.178729	0.176506	0.0147284	0.0123221	0.0544526	-0.0166764	0.0154234	-0.0478041	0.111516	0.111989	0.055614	0.106525	0.0225374	0.0951948	0.313713	0.19699	0.0828759	-0.00225169	0.04936	0.0363584	0.00898581	0.0341784	0.064744	-0.021993	0.00127932	0.0643867	0.151463	-0.00403014	0.0326682	0.132181	0.100272	0.602819	0.245545	0.639407	0.264894	0.419383	0.678514	0.411346
TAG54:8-FA22:6	-0.21093	0.0462056	0.235768	0.091476	0.184585	0.269838	0.260997	0.114342	0.198129	0.21887	0.207242	0.23596	0.164289	0.233915	0.068748	0.115052	0.390454	0.364672	0.236955	0.342217	0.288043	0.338551	0.462695	0.137549	0.260514	0.39134	0.318787	0.517174	0.212301	0.173884	0.00589476	0.330854	0.0636072	0.304935	0.362154	0.00183837	0.00259945	0.360499	0.225747	0.231608	0.253716	0.332902	0.61691	0.5652	0.618964	0.629014	0.596895	0.620523	0.687719
TAG55:3-FA18:1	-0.128991	-0.00272513	0.127102	0.190156	0.374435	0.267462	0.186914	0.348141	0.192227	0.293745	0.180815	0.292222	0.298258	0.249025	0.156504	0.0684528	0.275444	0.317463	0.22229	0.208018	0.255842	0.111267	0.148154	0.174432	0.152435	0.457694	0.272674	0.0738692	0.294957	0.293986	0.129366	0.0373844	0.135804	0.252383	0.301943	0.093179	0.091092	0.304466	0.15252	0.326249	0.160041	0.296834	0.638772	0.362593	0.723067	0.358904	0.762572	0.668237	0.398907
TAG55:4-FA18:2	-0.18358	-0.0100258	0.173675	0.194599	0.370366	0.238454	0.137278	0.30393	0.190734	0.270618	0.165017	0.270349	0.267765	0.162003	0.110695	0.0897066	0.146257	0.196838	0.133889	0.123432	0.221146	0.0466743	0.0723125	0.130505	0.126005	0.434541	0.215614	0.0538082	0.212451	0.215194	0.106359	0.0149288	0.116033	0.193855	0.160327	0.0883591	0.116621	0.252784	0.0867518	0.215874	0.160535	0.241723	0.720066	0.321322	0.782498	0.341387	0.655396	0.751612	0.380241
TAG56:10-FA18:2	-0.19435	0.00869111	0.197857	0.149263	0.378796	0.219938	0.157861	0.286539	0.171413	0.257133	0.151361	0.264989	0.286251	0.173049	0.13113	0.0806013	0.239773	0.286748	0.172724	0.258358	0.236021	0.146359	0.203959	0.140168	0.161437	0.457211	0.30816	0.0995686	0.240263	0.241537	0.113746	0.044583	0.114062	0.229367	0.224562	0.075566	0.0942525	0.285006	0.158786	0.236154	0.176927	0.282312	0.724671	0.402428	0.793249	0.388219	0.632035	0.694069	0.507026
TAG56:1-FA18:1	-0.05983	0.0222471	0.0670543	0.0513396	0.357915	0.132548	0.104076	0.264737	0.0775664	0.176468	0.0561841	0.184247	0.293601	0.193776	0.125016	0.0217262	0.314033	0.320414	0.22512	0.281216	0.214464	0.204146	0.2312	0.17838	0.135816	0.415287	0.28571	0.0951393	0.26271	0.300391	0.0963176	0.0802064	0.143573	0.234341	0.276789	0.0947595	0.0819374	0.256125	0.233886	0.316637	0.115166	0.277913	0.495924	0.283203	0.588851	0.329693	0.583371	0.444758	0.405674
TAG56:6-FA18:2	-0.342372	0.0358428	0.360774	0.233888	0.346553	0.292797	0.138545	0.285251	0.256098	0.304786	0.348139	0.353641	0.238941	0.112545	0.0433288	0.175786	0.114167	0.161273	0.0275518	0.146909	0.287779	0.0726214	0.146174	0.0784911	0.261861	0.415213	0.239914	0.163758	0.115601	0.180773	0.214607	0.0890191	0.0517931	0.230505	0.179982	0.00935679	0.0414277	0.38209	0.0262661	0.159934	0.370831	0.21803	0.795647	0.514707	0.804828	0.409552	0.692782	0.872579	0.52241
TAG56:6-FA20:2	-0.16975	0.0150977	0.175467	0.109761	0.262275	0.183256	0.0477151	0.181758	0.158506	0.185165	0.119783	0.211696	0.198111	0.0851114	-0.00114008	0.0947349	0.0454369	0.0710008	-0.0027995	0.0495189	0.223372	-0.0272448	0.0115832	0.0554601	0.128866	0.364837	0.159568	0.0753125	0.0396026	0.0857743	0.0973936	0.0142435	0.0448223	0.129794	0.0816076	0.00380199	0.0698369	0.244502	-0.00424527	0.113533	0.200197	0.175026	0.653077	0.321568	0.673881	0.296169	0.572394	0.770969	0.35939
TAG56:6-FA22:5	-0.29841	0.0580802	0.327547	0.272911	0.328735	0.424442	0.331649	0.364624	0.32243	0.384871	0.475745	0.425011	0.27074	0.254917	0.138614	0.220847	0.400741	0.437172	0.240253	0.374613	0.375515	0.286995	0.414681	0.19236	0.429483	0.475799	0.387306	0.337511	0.312584	0.330638	0.287939	0.227043	0.11286	0.419914	0.486442	0.0308509	0.0129234	0.503691	0.170496	0.348402	0.438203	0.340174	0.785472	0.702333	0.771978	0.59429	0.807452	0.775928	0.701137
TAG56:7-FA22:4	-0.401987	0.0448135	0.421315	0.24577	0.304044	0.307049	0.21154	0.255735	0.30611	0.340682	0.390083	0.370459	0.207311	0.191909	0.046831	0.209145	0.293506	0.376447	0.128343	0.335351	0.380674	0.124381	0.256808	0.0630691	0.357694	0.438791	0.379059	0.196665	0.20828	0.213108	0.292399	0.109557	0.038672	0.315489	0.389615	-0.00275367	-0.016053	0.497177	0.109144	0.194574	0.429851	0.3143	0.823536	0.751067	0.799161	0.453443	0.690846	0.810692	0.611304
TAG56:8-FA16:1	-0.217568	0.0386085	0.239641	0.162159	0.178772	0.352136	0.306281	0.185351	0.243344	0.27301	0.276183	0.281578	0.153913	0.184659	0.058499	0.197689	0.30077	0.300937	0.177242	0.321564	0.319722	0.343569	0.471175	0.183492	0.343489	0.385169	0.322353	0.504278	0.204088	0.213421	0.119853	0.347306	0.104267	0.345179	0.395637	0.010404	0.012934	0.403325	0.0873602	0.282869	0.364585	0.261071	0.587725	0.577889	0.586961	0.580366	0.658683	0.684147	0.714121
TAG57:2-FA18:1	-0.186673	0.0628096	0.230389	0.0781435	0.169593	0.266742	0.234201	0.15577	0.171849	0.214777	0.201811	0.228911	0.123673	0.0376593	0.0229985	0.164754	0.165094	0.136441	0.081432	0.226115	0.225696	0.345669	0.441203	0.186353	0.281601	0.329295	0.215107	0.553731	0.108912	0.168643	0.0586237	0.402723	0.113527	0.293193	0.238568	-0.0111666	0.0286507	0.299574	0.0305967	0.238248	0.341243	0.200582	0.522358	0.437357	0.548414	0.582295	0.551892	0.57202	0.711478
TAG58:10-FA20:5	-0.228008	0.107715	0.309412	0.0633138	0.156981	0.193808	0.257212	0.103837	0.108543	0.15384	0.217154	0.180338	0.140421	0.0871767	0.0972654	0.204938	0.310391	0.329479	0.109604	0.615839	0.206406	0.481768	0.688071	0.147179	0.345074	0.213941	0.487945	0.346373	0.150444	0.172006	0.254849	0.270284	0.116986	0.29279	0.337638	-0.00247202	-0.0568151	0.332369	0.126979	0.160832	0.426295	0.13838	0.29945	0.591539	0.293487	0.371017	0.19254	0.204207	0.82693
TAG58:8-FA20:3	-0.274185	0.091611	0.342309	0.125919	0.222774	0.207624	0.191759	0.185865	0.166507	0.204762	0.285166	0.260087	0.187523	0.167769	0.082409	0.247105	0.363076	0.425245	0.140274	0.526195	0.367961	0.243139	0.397502	0.126302	0.391842	0.314749	0.500828	0.170499	0.224739	0.255779	0.429492	0.144965	0.0939909	0.351916	0.443448	0.0210356	-0.0448618	0.512023	0.121491	0.248177	0.535511	0.212258	0.433598	0.711563	0.420018	0.296082	0.380745	0.353754	0.628369
TAG58:9-FA18:1	-0.194051	0.0557852	0.232226	0.0820667	0.162887	0.263133	0.234094	0.149966	0.172322	0.214619	0.202697	0.227579	0.117798	0.0373367	0.0214227	0.159695	0.170051	0.139727	0.0848223	0.229459	0.227624	0.351167	0.449233	0.186225	0.284005	0.323687	0.218074	0.558924	0.11153	0.169677	0.0575257	0.407234	0.115023	0.295195	0.243581	-0.0142435	0.0292627	0.301853	0.0313671	0.23663	0.340586	0.195159	0.52006	0.440498	0.547202	0.580258	0.549658	0.572579	0.714246
TAG60:11-FA22:5	-0.254987	0.113102	0.326474	0.12003	0.111638	0.252263	0.25779	0.128504	0.214581	0.21417	0.29473	0.244584	0.0885139	0.0551065	0.026175	0.246394	0.257439	0.251086	0.118184	0.344034	0.284741	0.340503	0.457342	0.165375	0.442508	0.263453	0.279605	0.522763	0.1537	0.174617	0.260792	0.392166	0.11334	0.357562	0.330202	-0.0155507	-0.0172131	0.398609	0.0514223	0.192151	0.489066	0.194488	0.435107	0.577501	0.399945	0.534312	0.322144	0.370776	0.675126
TAG42:1-FA18:1	-0.0447706	0.0217834	0.0517696	0.0431234	0.275711	0.0961237	0.131596	0.191967	0.0523464	0.127431	0.0551226	0.156613	0.272767	0.345147	0.168901	-0.011383	0.463345	0.451418	0.273877	0.302669	0.177054	0.123408	0.173696	0.0835677	0.0867002	0.336425	0.290708	0.0173181	0.256102	0.224729	0.0674689	-0.0136677	0.0540272	0.199539	0.317976	0.0805751	0.0287575	0.211946	0.489163	0.227131	0.0466771	0.404962	0.443478	0.350621	0.460891	0.276355	0.398094	0.296912	0.295764
TAG44:2-FA14:0	-0.115743	0.0131871	0.110938	0.0749951	0.301833	0.126417	0.146798	0.183111	0.102631	0.162891	0.0974959	0.191101	0.285755	0.40752	0.157282	0.0139176	0.527192	0.52578	0.284724	0.37308	0.241664	0.120673	0.196889	0.0666224	0.113267	0.384218	0.365974	0.00855694	0.264387	0.219961	0.0930926	-0.0332669	0.0425021	0.214507	0.369361	0.0780275	0.0152536	0.277849	0.552531	0.218831	0.0766687	0.466918	0.553314	0.471458	0.552317	0.292974	0.449988	0.396745	0.350549
TAG44:2-FA18:1	-0.0921142	0.00690793	0.0952592	0.0633151	0.29686	0.131704	0.166472	0.212777	0.0967901	0.179908	0.0915299	0.18933	0.288097	0.34228	0.167273	-0.00557901	0.504248	0.543326	0.313283	0.387202	0.23211	0.149885	0.231851	0.0943336	0.127027	0.405844	0.373975	0.0197667	0.314558	0.260003	0.101471	-0.0205008	0.0645617	0.235132	0.402313	0.065648	0.0113099	0.286412	0.402666	0.265144	0.0864344	0.427244	0.543079	0.470875	0.577722	0.309519	0.51424	0.393974	0.384569
TAG44:2-FA18:2	-0.121069	0.00225835	0.11317	0.0602288	0.299085	0.109437	0.136398	0.184045	0.0877383	0.156203	0.0851473	0.17864	0.283127	0.348404	0.158498	-0.00480566	0.473901	0.490626	0.275968	0.339294	0.211626	0.110848	0.18092	0.0685952	0.0992918	0.363482	0.330365	-0.00123172	0.266168	0.211836	0.0775187	-0.0382834	0.0418248	0.193008	0.332028	0.0697605	0.0151344	0.25067	0.469093	0.195586	0.0643344	0.427625	0.568658	0.439342	0.583445	0.300424	0.435025	0.404759	0.346781
TAG46:1-FA14:1	-0.230904	0.0348828	0.245027	0.172353	0.271735	0.222269	0.269049	0.247671	0.235378	0.282303	0.277474	0.276882	0.262694	0.375552	0.159154	0.0618987	0.636569	0.740703	0.354968	0.533528	0.3654	0.154048	0.291872	0.0773775	0.18932	0.426112	0.493832	0.0226032	0.369945	0.274817	0.184528	-0.0344221	0.0604394	0.323922	0.621044	0.0515145	-0.0238168	0.426033	0.400986	0.287506	0.153753	0.463546	0.65346	0.723698	0.630264	0.345468	0.545132	0.407482	0.437012
TAG47:0-FA14:0	-0.158724	0.0227339	0.167197	0.184246	0.300316	0.201679	0.240361	0.24481	0.231208	0.282065	0.245076	0.271565	0.294824	0.416217	0.193135	0.0347094	0.628736	0.690236	0.421772	0.461426	0.314936	0.163788	0.278988	0.0871443	0.168304	0.423925	0.439052	0.0271281	0.417839	0.289875	0.139839	-0.0266745	0.0595683	0.290024	0.538193	0.0780066	0.0070104	0.375888	0.431196	0.283262	0.11538	0.498054	0.610139	0.605538	0.605521	0.361362	0.525731	0.399124	0.400358
TAG47:0-FA15:0	-0.188544	0.0236761	0.19803	0.191532	0.283739	0.207904	0.238505	0.262855	0.241424	0.297761	0.264586	0.277531	0.272006	0.37359	0.176538	0.0364972	0.602049	0.676158	0.404249	0.441541	0.323362	0.142151	0.257018	0.0867782	0.162503	0.42187	0.420897	0.0235991	0.402646	0.282901	0.141125	-0.0355979	0.0615126	0.300017	0.546542	0.0583905	-0.00471548	0.385761	0.387505	0.280915	0.121051	0.473952	0.65552	0.62499	0.638687	0.366279	0.552823	0.423473	0.399595
TAG47:2-FA15:0	-0.193416	-0.00652822	0.184124	0.222793	0.332614	0.216679	0.228005	0.252233	0.26115	0.305483	0.227093	0.283114	0.309562	0.457624	0.18812	0.0558417	0.620423	0.678253	0.46874	0.438081	0.351929	0.162006	0.270992	0.0843969	0.18015	0.462688	0.44678	0.0460866	0.443855	0.287812	0.137991	-0.0176823	0.0584654	0.297272	0.508657	0.0863988	0.0299456	0.412041	0.423545	0.280195	0.144349	0.479826	0.697048	0.631075	0.686511	0.366592	0.606532	0.549765	0.434017
TAG48:1-FA14:1	-0.225385	0.0271712	0.233545	0.188922	0.305556	0.240666	0.274887	0.269828	0.241687	0.299511	0.289389	0.299676	0.287926	0.393098	0.176022	0.0662204	0.628843	0.737722	0.371951	0.524532	0.36614	0.167643	0.304514	0.0929669	0.200765	0.449478	0.495863	0.0334	0.398681	0.305497	0.185929	-0.0257649	0.0672973	0.328909	0.613355	0.0588781	-0.0218312	0.438533	0.38741	0.312182	0.171146	0.467328	0.672214	0.724261	0.67287	0.353719	0.610927	0.4673	0.459424
TAG48:3-FA18:2	-0.216538	-0.00526075	0.200367	0.130471	0.345185	0.195311	0.175911	0.231265	0.161086	0.222545	0.168396	0.251253	0.306858	0.406427	0.152025	0.0435886	0.517246	0.546206	0.273117	0.403325	0.320701	0.131961	0.232185	0.0677636	0.165997	0.468549	0.427156	0.055331	0.279134	0.23884	0.118874	-0.0108395	0.0457447	0.256264	0.425867	0.0613335	0.0193602	0.374705	0.466976	0.250454	0.142532	0.443042	0.725658	0.599295	0.732265	0.352758	0.652122	0.638458	0.46558
TAG49:1-FA14:0	-0.183903	0.0142611	0.188322	0.204444	0.334514	0.222664	0.235176	0.25548	0.236792	0.296579	0.254008	0.290042	0.316171	0.433367	0.199543	0.0486615	0.628077	0.69022	0.432266	0.470907	0.343277	0.172228	0.291423	0.091509	0.187171	0.451191	0.466141	0.0442786	0.438049	0.309494	0.151611	-0.0156424	0.0634292	0.301111	0.534595	0.079203	0.0134987	0.41053	0.432034	0.302564	0.147041	0.485321	0.669061	0.635698	0.679343	0.377027	0.627791	0.509103	0.451034
TAG49:2-FA16:0	-0.289698	0.010058	0.290495	0.294024	0.351022	0.281649	0.262026	0.323576	0.331909	0.380444	0.353271	0.358094	0.303078	0.399038	0.178944	0.0894462	0.577537	0.661295	0.417867	0.422262	0.39426	0.149787	0.264841	0.0904223	0.223381	0.503591	0.448091	0.0784105	0.433893	0.316335	0.18347	-0.00262308	0.0659777	0.349391	0.544693	0.0751112	0.030344	0.469693	0.344951	0.300943	0.211092	0.455558	0.822855	0.704912	0.793461	0.422133	0.700259	0.657841	0.486458
TAG50:0-FA16:0	-0.287111	0.0477676	0.309514	0.210732	0.300142	0.265638	0.25064	0.323927	0.251355	0.319212	0.374987	0.340929	0.24707	0.257115	0.120915	0.0630363	0.505596	0.593085	0.238403	0.426285	0.341878	0.125552	0.254213	0.0862421	0.205526	0.45706	0.410786	0.0646544	0.299414	0.291123	0.192838	-0.0219648	0.0605023	0.330951	0.548636	0.0152527	-0.0225902	0.423897	0.308516	0.290561	0.199194	0.435124	0.77821	0.701679	0.7664	0.431265	0.67305	0.546772	0.478185
TAG50:1-FA16:1	-0.328288	0.0291657	0.335341	0.257943	0.2795	0.336552	0.316825	0.32012	0.317038	0.370207	0.420356	0.375563	0.243322	0.329341	0.133902	0.115368	0.561329	0.674592	0.272765	0.490912	0.416517	0.160018	0.308747	0.116	0.252375	0.476993	0.484353	0.108759	0.335333	0.311176	0.217113	0.0165243	0.0723045	0.37822	0.687623	0.0259121	-0.0285161	0.504966	0.295207	0.338484	0.24643	0.441615	0.766135	0.815809	0.744532	0.430774	0.746104	0.602424	0.514289
TAG50:1-FA18:0	-0.245008	0.0306204	0.256805	0.190033	0.316953	0.266142	0.261957	0.298696	0.240626	0.311821	0.327041	0.327446	0.282788	0.357804	0.156577	0.0595079	0.586529	0.666803	0.312308	0.479261	0.358856	0.164511	0.296573	0.105157	0.208729	0.481256	0.467995	0.0649475	0.354311	0.3174	0.182867	-0.0139057	0.0716876	0.332936	0.598471	0.0399173	-0.0182723	0.436504	0.37097	0.326499	0.185503	0.474104	0.731003	0.713232	0.744275	0.415015	0.700838	0.549962	0.490703
TAG50:2-FA20:2	-0.240652	0.0311425	0.253763	0.133464	0.276032	0.214785	0.222051	0.198917	0.216829	0.261603	0.239992	0.268147	0.269244	0.399156	0.130838	0.0679873	0.636275	0.692353	0.339826	0.49861	0.415772	0.130409	0.262552	0.0703887	0.203306	0.460068	0.487644	0.0473853	0.332446	0.260728	0.17524	-0.0203816	0.0399542	0.318431	0.58422	0.0486152	-0.00464389	0.467089	0.43059	0.284402	0.17046	0.487982	0.71264	0.720586	0.691691	0.395241	0.620902	0.522326	0.456643
TAG50:4-FA20:3	-0.21905	0.0152951	0.218582	0.114934	0.296843	0.203257	0.219391	0.202466	0.170414	0.225041	0.191798	0.25172	0.280406	0.441914	0.154111	0.0892982	0.63621	0.686403	0.33658	0.541248	0.403903	0.174832	0.312657	0.0859593	0.226987	0.451308	0.532607	0.0628574	0.337395	0.273415	0.201761	0.00615876	0.0575299	0.317035	0.56563	0.067853	-0.0153162	0.476839	0.485381	0.296584	0.215377	0.468996	0.647755	0.720257	0.639263	0.35211	0.609769	0.517814	0.496278
TAG50:5-FA14:0	-0.23849	0.00344339	0.230915	0.093475	0.344067	0.15577	0.11286	0.153672	0.140661	0.18872	0.138808	0.231817	0.288027	0.28642	0.112851	0.0462117	0.372642	0.406129	0.211091	0.374504	0.269769	0.148387	0.254451	0.0406761	0.152264	0.430802	0.418348	0.0797934	0.213975	0.174521	0.0789632	0.00184869	0.0273074	0.182391	0.270812	0.0395796	0.035333	0.329196	0.305316	0.154814	0.152236	0.343492	0.742505	0.532525	0.763455	0.367976	0.579976	0.699624	0.524581
TAG50:5-FA20:5	-0.23467	0.0453123	0.261285	0.0998528	0.298543	0.227955	0.277491	0.193386	0.16585	0.223943	0.224756	0.24694	0.284521	0.362199	0.184107	0.101969	0.606468	0.634128	0.313862	0.648054	0.309653	0.362374	0.549225	0.118544	0.26051	0.431501	0.568027	0.193898	0.319341	0.259752	0.159033	0.100317	0.0799305	0.322749	0.503358	0.0607691	-0.0226224	0.401439	0.427736	0.260993	0.230051	0.426875	0.646513	0.72238	0.644372	0.470662	0.526463	0.477407	0.738204
TAG51:0-FA16:0	-0.22329	0.0499369	0.248909	0.205653	0.319893	0.242508	0.258259	0.298057	0.245424	0.318255	0.312689	0.315308	0.27618	0.317128	0.178525	0.0530067	0.55585	0.641679	0.345011	0.454576	0.325872	0.167985	0.290225	0.105288	0.202913	0.450929	0.432592	0.0612457	0.397991	0.315001	0.177433	-0.0121908	0.0796291	0.317473	0.532986	0.0527111	-0.00378188	0.401237	0.336067	0.295414	0.173321	0.448329	0.71773	0.652438	0.730904	0.414808	0.623984	0.499982	0.473088
TAG51:2-FA15:0	-0.176967	-0.00937415	0.16693	0.313134	0.401161	0.31216	0.208455	0.355173	0.301551	0.371599	0.30483	0.370424	0.344616	0.409209	0.1983	0.106577	0.47288	0.503327	0.470807	0.272311	0.335951	0.172028	0.239289	0.155975	0.215911	0.51471	0.344061	0.135227	0.460159	0.357424	0.132721	0.0670536	0.0913355	0.32347	0.401549	0.114647	0.0965008	0.416795	0.284708	0.357581	0.223528	0.407098	0.723381	0.507065	0.746581	0.434096	0.840401	0.748409	0.441919
TAG51:3-FA18:2	-0.301154	0.020687	0.306801	0.342174	0.404772	0.313249	0.200354	0.341355	0.347087	0.403302	0.367917	0.390454	0.315998	0.339526	0.152982	0.130611	0.391609	0.457689	0.36596	0.261414	0.356761	0.130086	0.206714	0.106225	0.230436	0.514324	0.342914	0.127729	0.395122	0.299756	0.153331	0.0489665	0.0571142	0.297923	0.365159	0.0805213	0.0814592	0.441156	0.215228	0.264271	0.26133	0.380643	0.860433	0.588598	0.854866	0.445993	0.802664	0.854328	0.479651
TAG51:4-FA16:1	-0.33401	0.021944	0.343545	0.32207	0.313675	0.34453	0.286183	0.293451	0.364008	0.407385	0.374912	0.381227	0.251552	0.347741	0.137556	0.142481	0.436448	0.547192	0.306035	0.379988	0.407954	0.130123	0.255892	0.0932612	0.250154	0.490304	0.428801	0.129495	0.363814	0.271466	0.182764	0.0398628	0.0592589	0.31707	0.531738	0.050034	0.0176354	0.492038	0.186843	0.273195	0.277981	0.376402	0.782274	0.719653	0.76514	0.408297	0.773435	0.782842	0.513637
TAG52:3-FA18:0	-0.355419	0.0287898	0.359149	0.240893	0.359931	0.309258	0.230014	0.329877	0.289127	0.353622	0.386632	0.381859	0.269085	0.237113	0.0954521	0.0978048	0.372478	0.467957	0.175033	0.368625	0.353594	0.12808	0.256666	0.0940205	0.233046	0.510903	0.414011	0.113926	0.26323	0.277508	0.175849	0.0124203	0.0692617	0.297893	0.457528	0.0109322	0.0136953	0.443825	0.19592	0.265193	0.257722	0.377975	0.903155	0.698772	0.927124	0.45694	0.803057	0.818659	0.564257
TAG52:3-FA18:2	-0.370307	0.0263054	0.375548	0.289905	0.403422	0.333848	0.185764	0.37242	0.313052	0.363267	0.421084	0.414614	0.297008	0.187165	0.0867027	0.160031	0.241302	0.308628	0.123868	0.20453	0.337653	0.100715	0.175525	0.109536	0.261295	0.53073	0.296833	0.184552	0.202457	0.264604	0.173307	0.0807946	0.0533489	0.303626	0.311657	0.0426444	0.069028	0.432222	0.125641	0.263965	0.320885	0.325729	0.935347	0.600048	0.92915	0.486066	0.857978	0.941121	0.530017
TAG52:3-FA20:2	-0.311476	0.0324482	0.322946	0.220252	0.302503	0.315371	0.262554	0.279611	0.301172	0.346698	0.345527	0.356477	0.26908	0.361557	0.11983	0.116785	0.541987	0.629861	0.283992	0.427002	0.451222	0.109827	0.238901	0.0992664	0.245213	0.515985	0.456582	0.101322	0.318891	0.28014	0.196652	0.0122439	0.0542306	0.352762	0.608838	0.0345963	0.00012911	0.520066	0.300988	0.322477	0.249045	0.444445	0.821044	0.774535	0.800407	0.447223	0.794838	0.722978	0.496974
TAG52:4-FA16:0	-0.386678	0.0210136	0.388724	0.252435	0.36863	0.267254	0.126345	0.301616	0.283304	0.320193	0.370754	0.364731	0.259324	0.11024	0.047623	0.128076	0.132058	0.200571	0.0469132	0.134564	0.274651	0.0484191	0.115021	0.0442273	0.218097	0.454614	0.235019	0.138559	0.121121	0.175402	0.136595	0.0380876	0.0162176	0.220245	0.178631	0.00976493	0.0534847	0.35305	0.0693908	0.146909	0.280026	0.259777	0.90853	0.518007	0.888734	0.424336	0.700445	0.902448	0.483927
TAG52:5-FA16:0	-0.364578	0.0219014	0.368592	0.185628	0.362623	0.237914	0.149168	0.252819	0.234779	0.287366	0.304955	0.331202	0.26071	0.149149	0.0755959	0.106094	0.233931	0.303919	0.0936067	0.301523	0.284734	0.119312	0.228513	0.0471174	0.219595	0.456028	0.367134	0.128035	0.153079	0.178192	0.138143	0.0260465	0.0254799	0.224119	0.246994	0.0105473	0.0398882	0.370752	0.143402	0.149702	0.254378	0.284871	0.875448	0.581613	0.87051	0.425092	0.646751	0.823007	0.579198
TAG52:5-FA18:2	-0.322182	0.00500866	0.317946	0.210121	0.323471	0.245339	0.121264	0.226533	0.249627	0.279117	0.272264	0.305462	0.223823	0.122383	0.0367034	0.111181	0.121269	0.183284	0.0477506	0.156074	0.253103	0.0528015	0.129119	0.0355593	0.1821	0.42525	0.25644	0.133479	0.108992	0.137784	0.0979355	0.0365276	0.0182674	0.175096	0.174533	0.00536486	0.0519144	0.319756	0.0420695	0.121315	0.24036	0.220264	0.806848	0.480097	0.810498	0.36679	0.66731	0.885362	0.474944
TAG52:6-FA22:6	-0.213112	0.0523292	0.239105	0.123586	0.227828	0.283642	0.307977	0.171527	0.232592	0.266667	0.271491	0.27873	0.222084	0.334282	0.1253	0.103547	0.58488	0.586093	0.325605	0.503248	0.340686	0.328361	0.47939	0.133325	0.285436	0.429839	0.443708	0.383402	0.311513	0.243729	0.0913741	0.229863	0.0777014	0.360581	0.531071	0.0307051	-0.0202067	0.420287	0.375696	0.286549	0.237754	0.44403	0.66634	0.707771	0.65191	0.602315	0.598304	0.529517	0.671149
TAG53:2-FA16:0	-0.264805	0.0362163	0.281874	0.23952	0.372444	0.310631	0.251585	0.347049	0.275095	0.358002	0.3291	0.360419	0.301961	0.310027	0.161918	0.109203	0.479416	0.566642	0.309285	0.369025	0.373401	0.135006	0.233962	0.140067	0.23406	0.514444	0.394674	0.103702	0.368597	0.326867	0.195612	0.0239381	0.0941443	0.34402	0.505005	0.0725848	0.0395083	0.445132	0.269595	0.337344	0.232538	0.420656	0.827434	0.658647	0.842507	0.458702	0.788963	0.698712	0.489154
TAG53:2-FA17:0	-0.221886	0.0180212	0.232259	0.319596	0.431891	0.351737	0.224809	0.368369	0.299223	0.389804	0.375097	0.407617	0.342486	0.319988	0.182696	0.118717	0.385752	0.444839	0.35914	0.277386	0.318471	0.166613	0.248564	0.147756	0.234466	0.496564	0.341338	0.140359	0.421533	0.36109	0.170847	0.0651353	0.0916454	0.306715	0.376641	0.0873185	0.0794287	0.415553	0.19222	0.345606	0.264415	0.353393	0.731374	0.519017	0.792121	0.432533	0.867771	0.771731	0.483815
TAG53:3-FA16:0	-0.325771	0.0373914	0.342316	0.257572	0.381677	0.299778	0.223624	0.341278	0.299562	0.362526	0.356527	0.374292	0.288163	0.260437	0.128179	0.133941	0.393274	0.484754	0.252622	0.314997	0.375809	0.102761	0.196432	0.113863	0.249051	0.512561	0.36511	0.116862	0.319646	0.286165	0.204676	0.0334944	0.0722776	0.323962	0.425702	0.0672012	0.0503038	0.448841	0.209069	0.280645	0.271028	0.388156	0.904728	0.658206	0.904443	0.468756	0.766314	0.790229	0.50859
TAG53:4-FA18:2	-0.28524	0.00748221	0.288387	0.28472	0.392515	0.276027	0.132107	0.284686	0.278077	0.328871	0.306972	0.336722	0.274771	0.175352	0.0950756	0.120594	0.137165	0.195873	0.1654	0.109367	0.240734	0.060758	0.110046	0.0739141	0.188794	0.440149	0.215665	0.122649	0.243392	0.208686	0.114852	0.0443749	0.0505637	0.185949	0.132121	0.0537532	0.0927436	0.311288	0.0488288	0.163831	0.246288	0.235249	0.788335	0.407034	0.825321	0.371371	0.704215	0.884576	0.43365
TAG53:5-FA18:2	-0.271081	-0.00119368	0.270948	0.229074	0.326456	0.241967	0.119095	0.254186	0.240543	0.280001	0.270368	0.289049	0.228516	0.15269	0.0973205	0.129083	0.0999557	0.168709	0.117601	0.101363	0.237791	0.0578126	0.089456	0.0906827	0.17625	0.367692	0.205566	0.102557	0.188702	0.183415	0.143052	0.04559	0.0562019	0.177873	0.124691	0.0605449	0.0812634	0.292749	0.0396181	0.13927	0.233729	0.19756	0.683575	0.368536	0.710574	0.289221	0.587519	0.765662	0.38352
TAG53:7-FA18:3	-0.200149	0.00868394	0.214371	0.113454	0.262146	0.138938	0.106517	0.17301	0.102439	0.170574	0.169679	0.201228	0.191488	0.15958	0.103757	0.0988421	0.203235	0.253904	0.116238	0.285835	0.206428	0.143638	0.207877	0.0816323	0.174934	0.341759	0.336907	0.109343	0.169727	0.191801	0.152911	0.0550321	0.0712534	0.19034	0.182453	0.0676874	0.0533893	0.26997	0.12324	0.165962	0.204114	0.197832	0.518598	0.402655	0.543482	0.278818	0.411414	0.51468	0.448775
TAG54:2-FA18:0	-0.221593	0.0177213	0.22354	0.182264	0.391689	0.267098	0.148811	0.359717	0.183102	0.28107	0.29123	0.338517	0.274164	0.16346	0.082622	0.0511055	0.247294	0.297976	0.114773	0.238097	0.254055	0.121393	0.191237	0.125664	0.172739	0.466877	0.286208	0.106165	0.211476	0.307308	0.136833	0.0343982	0.0962884	0.247819	0.289609	0.0300262	0.041983	0.3367	0.158778	0.301868	0.213993	0.294749	0.703344	0.430089	0.804313	0.384604	0.812819	0.699124	0.464018
TAG54:3-FA16:1	-0.18931	-0.00874067	0.179896	0.194077	0.262678	0.322716	0.243597	0.277396	0.267525	0.322032	0.247337	0.318857	0.242261	0.307352	0.0929647	0.101421	0.430765	0.490685	0.256212	0.28908	0.398721	0.107547	0.204301	0.149231	0.203188	0.4861	0.349086	0.140913	0.290663	0.282734	0.131557	0.057535	0.0896088	0.327279	0.551509	0.0467582	0.0305476	0.448539	0.201214	0.379247	0.217031	0.372431	0.689948	0.590934	0.705299	0.428496	0.851289	0.719171	0.442484
TAG54:3-FA20:2	-0.31096	0.0375588	0.326718	0.222662	0.319876	0.320979	0.217358	0.288037	0.297105	0.34104	0.364866	0.378431	0.273073	0.276516	0.0813739	0.133083	0.428765	0.499483	0.213792	0.315042	0.434503	0.0752192	0.185504	0.0986903	0.244118	0.504313	0.36863	0.132398	0.261007	0.267234	0.187972	0.0426631	0.0478715	0.33853	0.499154	0.0237148	0.0275427	0.501089	0.212485	0.316804	0.283807	0.392064	0.839116	0.694677	0.828409	0.489111	0.840128	0.788254	0.488423
TAG54:4-FA18:2	-0.199567	-0.026057	0.172801	0.162087	0.36723	0.242167	0.0685585	0.292176	0.146653	0.22357	0.186189	0.268163	0.247655	0.0802688	0.041124	0.0753079	0.0120936	0.0392504	-0.00212367	0.0332613	0.168694	0.0329623	0.0549938	0.0954725	0.115662	0.40998	0.147197	0.0998868	0.0742465	0.175183	0.0594757	0.0343865	0.0741654	0.137164	0.0502591	0.0311231	0.092877	0.217057	0.0113449	0.183213	0.177439	0.160809	0.694356	0.259215	0.766524	0.318054	0.74225	0.849608	0.376297
TAG54:4-FA20:1	-0.244739	-0.00141716	0.234483	0.180337	0.296814	0.277744	0.166733	0.248499	0.256511	0.303155	0.229949	0.307863	0.24081	0.226917	0.0490663	0.08872	0.293268	0.350189	0.164607	0.209076	0.347845	0.0464705	0.132003	0.0980561	0.173651	0.486727	0.29165	0.129863	0.19517	0.19637	0.0887589	0.0317131	0.0516121	0.24873	0.376223	0.0216601	0.0463543	0.392378	0.130611	0.259803	0.200622	0.32663	0.811408	0.544146	0.828451	0.44397	0.828176	0.862536	0.462067
TAG54:5-FA20:4	-0.433199	0.0769101	0.476985	0.244162	0.315787	0.313139	0.231701	0.321667	0.296047	0.348024	0.470442	0.403725	0.203536	0.176669	0.0702893	0.222682	0.355004	0.457591	0.124124	0.426424	0.38676	0.174973	0.325533	0.0950128	0.385816	0.459903	0.432254	0.238103	0.223626	0.290362	0.347287	0.138922	0.0580517	0.400203	0.472184	-0.00136972	-0.0428827	0.542474	0.153776	0.270899	0.507129	0.355079	0.808626	0.868082	0.777873	0.472881	0.699546	0.679006	0.676454
TAG54:5-FA20:5	-0.297034	0.069369	0.341113	0.150915	0.289599	0.328076	0.349329	0.266062	0.204982	0.280675	0.353376	0.314927	0.249964	0.217959	0.16291	0.155205	0.469802	0.508622	0.212911	0.639915	0.282281	0.456796	0.674771	0.167552	0.323317	0.403318	0.538137	0.313483	0.272074	0.285714	0.196345	0.195771	0.11543	0.360908	0.479379	0.0200127	-0.0352424	0.407935	0.256893	0.277581	0.342849	0.328147	0.640101	0.730054	0.651459	0.550375	0.57443	0.518457	0.897
TAG54:7-FA16:1	-0.387312	0.0641318	0.423451	0.206873	0.231004	0.32029	0.311808	0.219624	0.304852	0.325557	0.368526	0.337132	0.17491	0.218347	0.0752178	0.226227	0.410937	0.488481	0.167598	0.51546	0.402249	0.297157	0.468917	0.127416	0.388952	0.44204	0.493251	0.359352	0.227311	0.240318	0.258855	0.231051	0.080976	0.395438	0.5412	0.00770227	-0.0308157	0.528828	0.158805	0.27185	0.442892	0.339822	0.705496	0.8452	0.66842	0.520246	0.606434	0.631149	0.777776
TAG55:1-FA16:0	-0.302997	0.0559586	0.336168	0.17014	0.233941	0.326998	0.276146	0.210846	0.26199	0.296927	0.35815	0.32555	0.172797	0.112948	0.0543819	0.167723	0.27085	0.269793	0.13624	0.290228	0.280874	0.336235	0.458911	0.146093	0.333251	0.389119	0.277683	0.539068	0.168422	0.188627	0.0861591	0.356917	0.0712252	0.333883	0.313168	-0.0208733	0.0101394	0.377793	0.11473	0.222895	0.358519	0.278708	0.715297	0.579246	0.706078	0.662019	0.629128	0.705928	0.743219
TAG55:2-FA18:1	-0.132393	0.018561	0.143499	0.147941	0.368542	0.242884	0.196394	0.321604	0.17188	0.27526	0.164478	0.276165	0.295306	0.241684	0.163101	0.056582	0.353935	0.398842	0.245331	0.325608	0.262084	0.184423	0.250733	0.171377	0.176615	0.459895	0.345959	0.0963249	0.312168	0.31565	0.141649	0.0501079	0.13452	0.27432	0.353703	0.0803088	0.0636315	0.322484	0.209936	0.336656	0.172878	0.328726	0.621729	0.423458	0.706085	0.377277	0.711554	0.582045	0.485566
TAG55:6-FA20:4	-0.403479	0.0806766	0.454757	0.313914	0.347576	0.291673	0.214984	0.295738	0.337156	0.381442	0.43139	0.393047	0.215431	0.209956	0.0960686	0.23648	0.316459	0.418032	0.23177	0.3902	0.364028	0.183473	0.313064	0.0972316	0.378773	0.433242	0.412154	0.229778	0.335145	0.290139	0.344043	0.14572	0.0600306	0.353475	0.371463	0.0382588	0.00293102	0.517865	0.109709	0.225206	0.513693	0.307309	0.7348	0.771685	0.72314	0.422168	0.593713	0.658487	0.645746
TAG55:7-FA15:0	-0.160239	0.0235373	0.176967	0.29691	0.363948	0.404443	0.337741	0.366859	0.338853	0.396464	0.356323	0.406128	0.305271	0.340886	0.167287	0.22974	0.454864	0.429752	0.402402	0.349177	0.335669	0.364101	0.467125	0.266417	0.389928	0.560009	0.369406	0.434582	0.409579	0.361741	0.195728	0.306346	0.181494	0.432266	0.400149	0.139203	0.105166	0.4345	0.237412	0.393341	0.381728	0.44963	0.702554	0.567903	0.704547	0.605668	0.71709	0.714052	0.686428
TAG55:7-FA22:6	-0.153475	0.0423846	0.179357	0.189655	0.213959	0.358902	0.342992	0.223243	0.267057	0.297655	0.294917	0.297939	0.200591	0.249812	0.128042	0.148195	0.439489	0.40632	0.369161	0.334831	0.299029	0.411369	0.527913	0.227735	0.334443	0.405763	0.300843	0.583165	0.360913	0.287876	0.0710008	0.400716	0.137029	0.393908	0.418224	0.0391616	0.0510104	0.382787	0.197111	0.332935	0.31375	0.334107	0.57823	0.547424	0.584362	0.663273	0.62993	0.569181	0.698773
TAG56:2-FA18:0	-0.17904	0.0134393	0.183174	0.114679	0.360498	0.216912	0.132247	0.295459	0.170549	0.263643	0.202256	0.297345	0.265144	0.177963	0.0687429	0.0162877	0.291549	0.332232	0.158002	0.238938	0.278824	0.110381	0.173416	0.128778	0.135517	0.446219	0.27542	0.0808811	0.216677	0.275778	0.104395	0.0214104	0.0906236	0.227153	0.323717	0.0297203	0.0363958	0.331998	0.170909	0.295638	0.160199	0.316755	0.658972	0.408174	0.753447	0.385654	0.734297	0.619841	0.430886
TAG56:2-FA20:0	-0.0198833	-0.0116511	0.00479221	0.0553543	0.353411	0.127874	0.0619835	0.269643	0.0671995	0.151396	0.0185649	0.170562	0.281547	0.167051	0.10993	0.0163118	0.221014	0.216673	0.188889	0.187535	0.169532	0.15599	0.15778	0.175287	0.0967261	0.405307	0.227267	0.0664203	0.230663	0.279246	0.0737658	0.0566264	0.141396	0.195474	0.188187	0.109235	0.116346	0.207324	0.174874	0.310414	0.10001	0.222166	0.448918	0.183736	0.556517	0.274496	0.601357	0.471774	0.336674
TAG56:4-FA20:1	-0.0702116	-0.029293	0.0485043	0.0739526	0.273087	0.185737	0.0410098	0.219512	0.101155	0.171927	0.0470699	0.180049	0.209516	0.0892461	0.0108595	0.0331561	0.0314588	0.032315	0.0300209	-0.0154736	0.173961	-0.00070413	0.00288107	0.123045	0.0638757	0.362424	0.0872381	0.0756251	0.0642464	0.13511	0.0160277	0.0301723	0.0822517	0.121918	0.0862883	0.0254352	0.0992632	0.183732	0.0109746	0.203601	0.102619	0.159991	0.559736	0.178255	0.626837	0.299549	0.675036	0.710418	0.294043
TAG56:5-FA18:2	-0.213331	-0.002144	0.206686	0.139303	0.312396	0.220273	0.0671579	0.240618	0.173598	0.224089	0.174146	0.256383	0.226952	0.103322	0.0132643	0.0800591	0.0654222	0.0958985	0.0162694	0.0435383	0.245792	-0.0118499	0.0213077	0.0813593	0.124068	0.394277	0.157423	0.0844083	0.0720535	0.133531	0.0780513	0.0193933	0.0524691	0.145216	0.115726	0.014809	0.0704282	0.277716	0.0160153	0.158765	0.1855	0.194399	0.725105	0.328423	0.762164	0.350381	0.687994	0.843955	0.378822
TAG56:5-FA22:4	-0.39367	0.0642231	0.427188	0.275053	0.332501	0.362175	0.256199	0.346392	0.324937	0.385612	0.492807	0.431015	0.238734	0.2337	0.0910292	0.214037	0.395349	0.484946	0.180178	0.374581	0.414686	0.131228	0.264957	0.103731	0.387797	0.464437	0.403387	0.178108	0.273932	0.306431	0.36315	0.0982322	0.0671252	0.392351	0.510716	0.0101803	-0.0264243	0.548183	0.166453	0.295288	0.45717	0.35937	0.829006	0.819253	0.801057	0.471552	0.777212	0.74538	0.587158
TAG56:6-FA18:1	-0.313053	0.0441091	0.339661	0.255145	0.37437	0.39085	0.260931	0.37125	0.273807	0.353758	0.404196	0.400727	0.294092	0.217139	0.141572	0.228234	0.292759	0.334093	0.151128	0.357292	0.344498	0.254375	0.378305	0.179869	0.367917	0.480651	0.3992	0.259881	0.241062	0.312289	0.293149	0.183342	0.121054	0.367206	0.385601	0.0420542	0.0316398	0.476097	0.107379	0.331784	0.455447	0.27984	0.74944	0.659013	0.769429	0.490231	0.822476	0.816862	0.713642
TAG56:6-FA20:5	-0.242472	0.059794	0.281928	0.1445	0.307225	0.352946	0.341918	0.273341	0.168886	0.265607	0.318228	0.301062	0.265909	0.168691	0.171674	0.17236	0.362163	0.368343	0.170734	0.553149	0.233948	0.51365	0.70277	0.219145	0.313012	0.374123	0.472337	0.373846	0.238424	0.285233	0.167956	0.264961	0.160091	0.329771	0.374797	0.0399016	0.00753032	0.354757	0.188182	0.285229	0.352755	0.23315	0.543745	0.560627	0.598867	0.538723	0.578074	0.533464	0.898795
TAG56:7-FA20:5	-0.188061	0.0555167	0.230004	0.106758	0.278457	0.310623	0.310141	0.22758	0.12531	0.220758	0.230011	0.245609	0.253151	0.147174	0.171206	0.183517	0.311008	0.299838	0.152509	0.55606	0.195083	0.539937	0.726965	0.219297	0.295364	0.334845	0.475563	0.38718	0.196198	0.248317	0.14511	0.287764	0.155662	0.305682	0.321587	0.043632	0.0158119	0.312556	0.155545	0.272013	0.353359	0.181323	0.441273	0.508367	0.490654	0.486253	0.501202	0.474402	0.91431
TAG56:8-FA18:1	-0.221169	0.0525546	0.260622	0.121921	0.284622	0.282003	0.263314	0.21532	0.164179	0.232291	0.216092	0.257501	0.232877	0.14396	0.112923	0.176245	0.295883	0.302269	0.154892	0.465674	0.245567	0.419534	0.576183	0.180677	0.305239	0.410022	0.431294	0.390867	0.200846	0.227896	0.14868	0.27423	0.119217	0.307965	0.312669	0.0224796	0.0208672	0.353852	0.133359	0.254004	0.360985	0.247081	0.602721	0.572394	0.644563	0.527533	0.583713	0.617389	0.872839
TAG58:10-FA18:2	-0.251322	0.0666288	0.294828	0.0785916	0.153962	0.179659	0.14828	0.100926	0.167829	0.176104	0.177691	0.189424	0.0918905	-0.0315307	-0.0221972	0.167217	0.0525219	0.0426716	-0.00509236	0.159921	0.192033	0.267497	0.338939	0.123392	0.260021	0.292139	0.167374	0.485426	0.0299175	0.0856491	0.0653122	0.349792	0.0813658	0.225009	0.105787	-0.0150011	0.0442339	0.253554	-0.0319326	0.115042	0.331764	0.142772	0.536232	0.391794	0.534723	0.507772	0.375553	0.551778	0.643888
TAG58:3-FA18:1	-0.0256856	0.00185298	0.0238619	-0.0290709	0.304856	0.144336	0.0769631	0.214684	0.0177993	0.131032	-0.025145	0.127211	0.242878	0.0949946	0.0747043	0.0225354	0.165603	0.165797	0.105626	0.176888	0.159538	0.135797	0.144655	0.184923	0.0795362	0.380532	0.21059	0.0750462	0.139832	0.204787	0.0444621	0.0559627	0.139488	0.175013	0.18706	0.0701082	0.083955	0.184595	0.109857	0.278227	0.0857606	0.193796	0.465675	0.205034	0.561418	0.294508	0.581681	0.499391	0.360764
TAG58:6-FA20:4	-0.254528	0.0499252	0.291401	0.146286	0.269285	0.284729	0.18065	0.243231	0.227861	0.282735	0.26207	0.314773	0.207988	0.148701	0.0489081	0.182973	0.253421	0.282962	0.115634	0.230214	0.36629	0.132824	0.215303	0.148079	0.291296	0.408265	0.277171	0.232232	0.175008	0.240859	0.259071	0.166746	0.104761	0.330332	0.356779	0.00419489	0.0247207	0.452174	0.0620001	0.289497	0.436346	0.258645	0.637028	0.577291	0.654817	0.448894	0.678747	0.664403	0.552092
TAG58:7-FA18:1	-0.210605	0.0421255	0.235896	0.199355	0.278925	0.387618	0.284693	0.316045	0.257329	0.321655	0.335155	0.351023	0.224823	0.180265	0.105162	0.214735	0.275739	0.267105	0.176616	0.272099	0.320874	0.302767	0.402465	0.216428	0.374292	0.430576	0.30173	0.396019	0.233147	0.290938	0.221305	0.292069	0.147486	0.373815	0.363271	0.0295869	0.0502937	0.418637	0.0879097	0.346134	0.413727	0.247336	0.656557	0.539349	0.682255	0.568671	0.765653	0.744348	0.689933
TAG60:12-FA22:6	-0.178801	0.0859823	0.232318	0.0406534	0.0410739	0.22605	0.246489	0.0495508	0.150693	0.147665	0.205116	0.167843	0.030456	0.000719617	0.015126	0.157002	0.191088	0.143578	0.0849372	0.258962	0.185301	0.393668	0.50295	0.160489	0.290439	0.196086	0.186142	0.665657	0.0785352	0.10739	0.0310249	0.471883	0.0914899	0.276827	0.236976	-0.0448337	-0.0164754	0.26146	0.0325766	0.155686	0.332721	0.163163	0.33435	0.424107	0.324871	0.566626	0.291193	0.314906	0.654785
TAG36:0-FA12:0	-0.0395037	0.00248556	0.0219501	0.0795915	0.208958	0.0924421	0.103874	0.175134	0.081349	0.112672	0.065151	0.144653	0.190316	0.290337	0.116662	0.0175934	0.338701	0.289919	0.186493	0.159058	0.135143	0.0671223	0.0773698	0.0813746	0.0544247	0.246198	0.170421	0.0018799	0.191872	0.182055	0.0529799	-0.0164302	0.0682078	0.141932	0.215411	0.0891385	0.076115	0.148249	0.448731	0.173208	0.023415	0.359841	0.278182	0.181939	0.278286	0.20631	0.231711	0.160846	0.126226
TAG44:0-FA14:0	-0.141252	0.0211496	0.145962	0.107135	0.277047	0.153361	0.20437	0.202278	0.153674	0.212483	0.172559	0.220386	0.284268	0.40692	0.174574	0.0184353	0.618728	0.653997	0.356092	0.459846	0.291591	0.157924	0.261663	0.0751512	0.136084	0.391236	0.426678	0.00858929	0.332685	0.249515	0.115073	-0.0340824	0.0505664	0.265303	0.510516	0.0676265	-0.00621607	0.34138	0.493475	0.258744	0.0852567	0.490856	0.569562	0.568202	0.556764	0.326283	0.470882	0.347813	0.374604
TAG44:1-FA12:0	-0.112803	0.029368	0.117102	0.0809653	0.285071	0.146908	0.185009	0.193772	0.114838	0.182953	0.127498	0.205976	0.291781	0.425837	0.181847	0.0236286	0.586396	0.587323	0.310269	0.423033	0.273512	0.155129	0.237669	0.0892399	0.132421	0.383015	0.405494	0.0240996	0.287704	0.246567	0.107851	-0.016015	0.058058	0.252368	0.449584	0.0829691	0.0104925	0.313193	0.588961	0.25991	0.0831734	0.468894	0.528155	0.505223	0.521242	0.30523	0.471515	0.355497	0.360027
TAG44:3-FA18:2	-0.149005	0.00360221	0.14866	0.0623602	0.317209	0.120975	0.142622	0.196911	0.105888	0.177616	0.0911256	0.192326	0.28085	0.295982	0.14152	-0.000153563	0.444626	0.494194	0.270605	0.356279	0.2312	0.11732	0.193394	0.0684524	0.117359	0.40432	0.354624	0.0115899	0.272762	0.223583	0.092834	-0.0337552	0.0443436	0.206157	0.347354	0.0564889	0.0166378	0.28103	0.363435	0.214073	0.0881594	0.405674	0.614113	0.475159	0.64566	0.317261	0.480182	0.45502	0.391644
TAG45:0-FA14:0	-0.127497	0.0168075	0.133167	0.160794	0.284766	0.177308	0.226212	0.229017	0.208151	0.255787	0.198573	0.240031	0.288741	0.423535	0.201044	0.0274839	0.623381	0.67541	0.433229	0.443353	0.299978	0.161646	0.262811	0.0849968	0.146672	0.403059	0.420604	0.0190491	0.410569	0.276375	0.121554	-0.0246529	0.0609736	0.278876	0.516598	0.0908638	0.0112084	0.350725	0.44208	0.277805	0.0926854	0.478653	0.558868	0.558504	0.54991	0.333362	0.475235	0.352552	0.36262
TAG46:0-FA14:0	-0.198285	0.030482	0.208395	0.128142	0.268752	0.181247	0.221629	0.22598	0.188072	0.240227	0.232486	0.246438	0.263158	0.363604	0.153485	0.0229677	0.609315	0.675123	0.325782	0.481228	0.318116	0.143651	0.270142	0.0639472	0.154839	0.411829	0.44509	0.0143041	0.325952	0.252202	0.136863	-0.0471409	0.0428732	0.285977	0.558553	0.0400943	-0.0288253	0.377983	0.434742	0.263102	0.114228	0.479553	0.650124	0.653431	0.62996	0.358746	0.529594	0.403926	0.418874
TAG46:1-FA18:1	-0.139514	0.0224143	0.142075	0.096995	0.307529	0.156616	0.17272	0.21259	0.123122	0.193488	0.150317	0.222668	0.297693	0.408889	0.171281	0.0160535	0.56849	0.572498	0.304617	0.412323	0.277942	0.143063	0.236431	0.0782402	0.138312	0.40735	0.404009	0.0268194	0.290767	0.251732	0.111987	-0.0217476	0.05355	0.251445	0.432991	0.0702714	0.00731318	0.327286	0.552845	0.261231	0.0969999	0.466748	0.599019	0.52704	0.60268	0.327288	0.551132	0.441787	0.395833
TAG46:3-FA14:0	-0.174894	-0.00885027	0.161701	0.1142	0.319103	0.165823	0.19762	0.188801	0.166851	0.211537	0.144984	0.221745	0.304916	0.43409	0.174012	0.03132	0.597467	0.654547	0.3725	0.490552	0.316489	0.175292	0.290291	0.0677229	0.157793	0.441448	0.480111	0.0323224	0.354823	0.246756	0.115047	-0.0269453	0.0538303	0.254094	0.478365	0.0744219	0.00901529	0.371405	0.454655	0.248963	0.112656	0.47082	0.648082	0.618558	0.654152	0.336909	0.538886	0.498167	0.455966
TAG46:3-FA16:0	-0.244621	0.0323597	0.254532	0.143907	0.334434	0.193286	0.188361	0.22916	0.187726	0.2457	0.222717	0.275215	0.290174	0.329945	0.135776	0.0497678	0.502415	0.559232	0.234218	0.425284	0.30748	0.122149	0.232761	0.0496726	0.176612	0.437036	0.425644	0.0481708	0.255274	0.223829	0.143398	-0.0245986	0.0317676	0.259308	0.42434	0.0420154	-0.000935689	0.365985	0.445105	0.21625	0.150664	0.455689	0.750824	0.634689	0.736037	0.374681	0.56074	0.554569	0.475625
TAG46:3-FA16:1	-0.20612	0.00743268	0.196719	0.129314	0.300532	0.200663	0.216169	0.214353	0.175957	0.226103	0.178001	0.243056	0.28262	0.42601	0.146798	0.0591881	0.579894	0.621066	0.287546	0.46117	0.345689	0.147649	0.260192	0.0793404	0.183643	0.44555	0.461547	0.0539208	0.296528	0.252049	0.148868	-0.00958358	0.0569137	0.284994	0.514911	0.0631752	-0.000815329	0.396163	0.517973	0.2701	0.147914	0.472779	0.666021	0.650418	0.658154	0.34057	0.591303	0.532567	0.449454
TAG47:1-FA16:0	-0.221977	0.0249166	0.230616	0.205298	0.287916	0.238917	0.277516	0.260454	0.26634	0.315373	0.285277	0.292964	0.279	0.415486	0.184012	0.0634663	0.65803	0.744275	0.422974	0.509558	0.378909	0.176652	0.306233	0.10204	0.200977	0.448764	0.487651	0.0487563	0.426481	0.304988	0.169117	-0.0136463	0.0681634	0.337241	0.623187	0.0690344	-0.00264862	0.444821	0.420798	0.311936	0.157087	0.490935	0.680643	0.70443	0.660973	0.379817	0.598225	0.463197	0.452438
TAG48:0-FA14:0	-0.203904	0.03118	0.215822	0.147088	0.299339	0.205674	0.228605	0.251067	0.204199	0.262673	0.260188	0.275681	0.284239	0.372573	0.161465	0.0343866	0.609961	0.671565	0.337438	0.47904	0.333083	0.153057	0.279509	0.0825388	0.177009	0.444873	0.455795	0.0322664	0.348972	0.283675	0.150998	-0.0322144	0.0560476	0.300057	0.553999	0.0470567	-0.0144215	0.399545	0.433182	0.289575	0.139469	0.488087	0.687193	0.66059	0.686091	0.383089	0.600919	0.469292	0.447193
TAG48:0-FA18:0	-0.171303	0.028519	0.183619	0.131084	0.298689	0.182118	0.216372	0.241441	0.173214	0.240307	0.233786	0.257685	0.287791	0.361875	0.163668	0.0193752	0.592451	0.646866	0.327415	0.461298	0.302889	0.154606	0.269978	0.0780103	0.160914	0.42721	0.432586	0.0189305	0.343523	0.282537	0.141905	-0.0352773	0.0578879	0.281208	0.519032	0.0504636	-0.00953689	0.364298	0.439546	0.277912	0.119987	0.475204	0.639507	0.612786	0.649195	0.363545	0.549796	0.415409	0.418818
TAG48:1-FA18:1	-0.227776	0.0237817	0.234598	0.169858	0.321427	0.229301	0.22607	0.261983	0.215611	0.277813	0.265	0.288671	0.301891	0.405881	0.167028	0.0584741	0.625305	0.676978	0.349661	0.493898	0.368944	0.163963	0.293036	0.0908073	0.199611	0.476944	0.485838	0.0574923	0.354603	0.294088	0.161855	-0.0127096	0.0589091	0.322666	0.559521	0.0572452	0.00149382	0.437385	0.456029	0.307388	0.169001	0.486977	0.729198	0.691769	0.721774	0.395653	0.674702	0.551515	0.478976
TAG48:2-FA16:1	-0.289862	0.00740256	0.283995	0.224933	0.260633	0.303311	0.313186	0.269725	0.291012	0.333519	0.332151	0.322804	0.248014	0.410535	0.152259	0.103773	0.630503	0.734041	0.335049	0.530986	0.433957	0.172776	0.321208	0.105776	0.235509	0.465228	0.520627	0.0910688	0.358182	0.294525	0.193328	0.00893231	0.0680338	0.367502	0.712671	0.0428982	-0.0288858	0.505861	0.369091	0.336268	0.210313	0.453808	0.700038	0.810343	0.669768	0.379641	0.698162	0.556863	0.487823
TAG48:4-FA14:1	-0.257875	0.00429724	0.253738	0.203038	0.309535	0.250746	0.267978	0.246388	0.260417	0.301002	0.253966	0.296152	0.285734	0.412581	0.161885	0.0914995	0.578937	0.6923	0.353872	0.51688	0.394958	0.156113	0.293111	0.0760406	0.216998	0.484136	0.523083	0.0620633	0.366659	0.261871	0.177749	-0.00859416	0.0648422	0.319135	0.581708	0.0626488	-0.00264876	0.464083	0.339309	0.283528	0.198194	0.438382	0.724124	0.750394	0.711372	0.345416	0.637719	0.604763	0.501957
TAG48:4-FA18:1	-0.147984	0.00326313	0.137757	0.0859079	0.351514	0.159732	0.136619	0.202145	0.10411	0.173515	0.0996482	0.224349	0.311232	0.349278	0.142155	0.0180693	0.430057	0.438604	0.21518	0.354532	0.24279	0.122287	0.198459	0.0693817	0.126024	0.427278	0.384307	0.03954	0.223594	0.210231	0.0819584	-0.0192211	0.0478731	0.198458	0.303205	0.0597458	0.030441	0.285503	0.465486	0.217802	0.0968278	0.400819	0.651441	0.464047	0.683856	0.324564	0.578643	0.575842	0.435678
TAG49:0-FA17:0	-0.238246	0.0448329	0.261592	0.2192	0.292687	0.240444	0.259991	0.280881	0.267651	0.323261	0.333126	0.314309	0.258167	0.332089	0.1554	0.0508227	0.576685	0.662249	0.347871	0.44994	0.339894	0.140074	0.268576	0.0791367	0.188874	0.424915	0.427458	0.0407071	0.386139	0.29079	0.176246	-0.031444	0.0578328	0.311653	0.560055	0.0410467	-0.0163087	0.409997	0.350934	0.2799	0.158086	0.463022	0.705672	0.677183	0.690592	0.391777	0.589518	0.463465	0.437856
TAG49:2-FA18:1	-0.205555	0.00350603	0.200084	0.276252	0.332722	0.301881	0.280115	0.31016	0.300058	0.358486	0.303047	0.340362	0.313505	0.472508	0.208222	0.0861985	0.618886	0.691556	0.479059	0.441968	0.390211	0.185226	0.303159	0.127476	0.217685	0.495204	0.464082	0.0883318	0.474641	0.342541	0.161428	0.0209061	0.0860933	0.349834	0.587901	0.0911027	0.0284987	0.465957	0.374206	0.353262	0.198276	0.46915	0.703774	0.670139	0.69875	0.401066	0.755265	0.624849	0.470458
TAG49:3-FA18:3	-0.22646	0.00753811	0.22974	0.22019	0.349832	0.211368	0.209981	0.253415	0.258176	0.310341	0.250445	0.292383	0.310063	0.394082	0.189402	0.0762569	0.568981	0.633625	0.439934	0.473111	0.342419	0.196994	0.315889	0.092643	0.205781	0.466498	0.489782	0.0547955	0.43589	0.292132	0.159539	-0.00458486	0.0675068	0.295198	0.452282	0.0903752	0.0433986	0.421687	0.383186	0.256694	0.189328	0.447932	0.736786	0.639304	0.731775	0.385339	0.597238	0.584167	0.505789
TAG48:3-FA16:1	-0.283074	-0.00146688	0.272873	0.213365	0.290193	0.273926	0.268053	0.248115	0.272994	0.31447	0.286887	0.309255	0.266099	0.419398	0.141345	0.0937471	0.587266	0.680582	0.332524	0.492071	0.417258	0.156358	0.295283	0.078227	0.222101	0.487654	0.50558	0.0898318	0.34768	0.271326	0.170509	0.00349579	0.0573067	0.330788	0.618215	0.0478451	-0.0103327	0.485889	0.355761	0.300881	0.20923	0.446037	0.746077	0.773641	0.722371	0.375738	0.706381	0.645852	0.500679
TAG50:3-FA18:1	-0.266737	0.00614811	0.260717	0.204125	0.369554	0.267117	0.191055	0.274244	0.230844	0.291148	0.260971	0.321247	0.314481	0.376868	0.131054	0.0866529	0.473071	0.522316	0.281193	0.373178	0.362802	0.139504	0.244464	0.0907563	0.202138	0.521526	0.42715	0.105852	0.302059	0.272383	0.13152	0.0222029	0.0542752	0.286963	0.437791	0.0541149	0.0356767	0.437156	0.330105	0.290512	0.210905	0.418872	0.816618	0.641807	0.827927	0.419589	0.816197	0.798324	0.514182
TAG50:5-FA16:0	-0.349443	0.0483238	0.371362	0.14717	0.313483	0.246076	0.238287	0.22215	0.225202	0.271851	0.308891	0.312561	0.240644	0.272981	0.117949	0.137864	0.485041	0.567316	0.209381	0.581573	0.3499	0.242824	0.418495	0.078177	0.290529	0.459788	0.551575	0.170282	0.259404	0.246512	0.219756	0.0665292	0.0576119	0.321918	0.479195	0.0279377	-0.0329467	0.469486	0.30669	0.229076	0.311466	0.399649	0.763176	0.812111	0.746377	0.446422	0.604562	0.60743	0.706212
TAG50:5-FA18:3	-0.249016	-0.0018257	0.238816	0.109663	0.33732	0.178237	0.144037	0.173118	0.160352	0.208665	0.157802	0.245782	0.280696	0.303799	0.119707	0.0672771	0.393068	0.445502	0.222311	0.410532	0.295124	0.155159	0.273421	0.0527518	0.17279	0.445005	0.454982	0.0752139	0.236257	0.190472	0.113052	0.00320929	0.0338144	0.211843	0.325925	0.0402835	0.0276364	0.366185	0.288425	0.177886	0.188	0.348539	0.739762	0.588122	0.756852	0.351056	0.606005	0.706636	0.539633
TAG51:1-FA17:0	-0.28901	0.0445654	0.31057	0.296171	0.35521	0.310511	0.271416	0.34022	0.324299	0.392374	0.406621	0.388089	0.293516	0.342768	0.171626	0.0892134	0.550507	0.63856	0.367656	0.423728	0.373491	0.154893	0.28103	0.106665	0.234884	0.481563	0.435013	0.0904352	0.419309	0.338516	0.201981	0.00331628	0.0676251	0.34632	0.549834	0.0567104	0.00854944	0.46413	0.317703	0.321713	0.226705	0.45501	0.791114	0.694105	0.786089	0.442499	0.744256	0.618696	0.493197
TAG51:2-FA18:2	-0.330182	0.0348854	0.346713	0.310453	0.394742	0.282242	0.205243	0.329409	0.335343	0.392242	0.393428	0.385519	0.301581	0.307369	0.148187	0.0970014	0.440492	0.523024	0.335521	0.333963	0.354451	0.119486	0.221053	0.0729006	0.228165	0.49009	0.382865	0.0886496	0.38504	0.295332	0.182448	0.00219686	0.0431027	0.296353	0.411647	0.0565072	0.0393976	0.441087	0.260458	0.24343	0.239245	0.412258	0.880671	0.645166	0.874331	0.443093	0.727575	0.75409	0.495271
TAG51:4-FA16:0	-0.357621	0.041759	0.379734	0.224491	0.353101	0.254111	0.222959	0.27787	0.279508	0.334008	0.338081	0.334094	0.276582	0.270262	0.132597	0.103661	0.45488	0.552219	0.261016	0.457457	0.3827	0.149472	0.281067	0.0767904	0.248368	0.48691	0.47994	0.104151	0.316859	0.26786	0.196077	0.00898152	0.0518447	0.309251	0.463748	0.0372877	0.0161709	0.465589	0.252849	0.243377	0.254651	0.387457	0.85637	0.721639	0.848885	0.435835	0.678182	0.722728	0.570878
TAG51:4-FA18:1	-0.191141	-0.0150543	0.180508	0.224019	0.383845	0.250716	0.176344	0.259887	0.236372	0.300467	0.19272	0.287722	0.330077	0.344562	0.174028	0.102027	0.396421	0.434763	0.376421	0.304848	0.313726	0.16558	0.2437	0.125316	0.195655	0.512216	0.386199	0.13239	0.378248	0.277875	0.100791	0.0601074	0.0857761	0.26823	0.310885	0.111338	0.110969	0.376631	0.235502	0.281155	0.205968	0.34393	0.745705	0.478204	0.783394	0.402952	0.728459	0.787878	0.500305
TAG51:5-FA18:3	-0.237968	-0.00888765	0.23078	0.203194	0.365924	0.204166	0.142752	0.223704	0.219286	0.270307	0.189265	0.270754	0.288128	0.293017	0.143659	0.100629	0.335219	0.38	0.314048	0.315164	0.276192	0.159673	0.249559	0.0753341	0.177284	0.44973	0.390798	0.103382	0.319216	0.218777	0.106177	0.0337021	0.0553697	0.219131	0.239483	0.0803111	0.084544	0.351031	0.211756	0.178849	0.211318	0.301407	0.730856	0.491482	0.750814	0.355194	0.602436	0.747406	0.515997
TAG52:1-FA16:0	-0.308772	0.0403469	0.324914	0.238197	0.368387	0.322867	0.242557	0.371512	0.267845	0.348638	0.415154	0.395811	0.284139	0.249313	0.124937	0.0951304	0.442741	0.525949	0.212455	0.380752	0.353884	0.145653	0.263733	0.117054	0.236595	0.513893	0.399566	0.124236	0.291465	0.332436	0.195017	0.0262555	0.073639	0.342124	0.505961	0.0302867	0.00332169	0.452113	0.251669	0.340176	0.259145	0.406583	0.82732	0.679094	0.85522	0.464842	0.841519	0.702566	0.529594
TAG52:2-FA20:2	-0.332536	0.0480034	0.359127	0.219963	0.273357	0.284445	0.245617	0.277561	0.304485	0.339221	0.389249	0.355273	0.230408	0.289015	0.0870742	0.0950445	0.530163	0.615702	0.241553	0.419681	0.433558	0.0767481	0.210359	0.0638726	0.230772	0.464237	0.42698	0.0726608	0.283115	0.260646	0.214556	-0.0221315	0.0294762	0.348263	0.588787	0.00431569	-0.0206565	0.497376	0.297372	0.280755	0.231899	0.439478	0.818155	0.775251	0.770976	0.441192	0.689456	0.609881	0.468532
TAG52:4-FA18:3	-0.357498	0.027926	0.364144	0.198916	0.397756	0.285811	0.17827	0.305917	0.237837	0.309344	0.33865	0.366392	0.300166	0.205099	0.111867	0.12735	0.305346	0.378878	0.143456	0.367309	0.317934	0.15732	0.279162	0.0871047	0.247065	0.502603	0.430393	0.146293	0.210834	0.246369	0.16951	0.0468218	0.0497321	0.27738	0.323782	0.0271637	0.037597	0.423852	0.18603	0.227829	0.297644	0.324833	0.891771	0.648726	0.902113	0.452131	0.784874	0.865977	0.626295
TAG52:5-FA18:1	-0.28183	0.012683	0.281501	0.175353	0.328903	0.27706	0.18517	0.227929	0.223004	0.278523	0.249701	0.315329	0.251659	0.231146	0.0887464	0.122006	0.296035	0.359032	0.155547	0.352864	0.313435	0.149396	0.269802	0.0872972	0.21889	0.4783	0.416973	0.16757	0.204723	0.211152	0.126775	0.066259	0.0578552	0.250363	0.340633	0.0288107	0.0353362	0.400316	0.147475	0.228149	0.265872	0.29883	0.774233	0.604319	0.79876	0.40553	0.773716	0.850184	0.586578
TAG52:6-FA14:0	-0.302642	0.0494094	0.328654	0.127015	0.304647	0.219888	0.211595	0.174508	0.203768	0.242723	0.255479	0.28092	0.248921	0.328299	0.106716	0.136152	0.525548	0.564557	0.270157	0.532881	0.356984	0.260564	0.417009	0.0823443	0.295424	0.457866	0.50699	0.229831	0.27855	0.240213	0.191577	0.123245	0.0517249	0.321858	0.455926	0.0371933	-0.0194241	0.463067	0.360335	0.238474	0.305948	0.426814	0.733054	0.768946	0.723497	0.484407	0.591979	0.601268	0.686549
TAG52:6-FA18:1	-0.259687	0.0277457	0.271537	0.125227	0.329938	0.236457	0.181948	0.183117	0.159389	0.222122	0.191953	0.269556	0.255593	0.217183	0.0943249	0.139432	0.328284	0.371807	0.161432	0.466232	0.283462	0.245396	0.393823	0.0954608	0.246394	0.453349	0.480159	0.209016	0.205595	0.207539	0.141612	0.104385	0.0658551	0.257456	0.30495	0.0344792	0.0179578	0.384747	0.203	0.21476	0.297024	0.299392	0.707708	0.616068	0.743223	0.42524	0.66513	0.739701	0.720173
TAG52:7-FA18:1	-0.259941	0.0431089	0.280746	0.266437	0.373039	0.301098	0.261306	0.330359	0.297192	0.367453	0.36462	0.373622	0.305979	0.348656	0.176664	0.0799833	0.551341	0.622536	0.366808	0.452295	0.355635	0.19507	0.326328	0.119305	0.240782	0.498191	0.454184	0.1241	0.41432	0.340802	0.181191	0.0264924	0.0789953	0.338821	0.521318	0.0563315	0.0156849	0.449394	0.334977	0.324633	0.226499	0.465533	0.781666	0.679141	0.792458	0.46684	0.748314	0.631578	0.556116
TAG53:1-FA18:0	-0.222432	0.0435423	0.246017	0.254329	0.384456	0.272928	0.221523	0.334197	0.258104	0.348021	0.346316	0.35701	0.30162	0.29608	0.171745	0.0531638	0.463092	0.541457	0.329553	0.367547	0.301499	0.152082	0.253993	0.109267	0.199502	0.455289	0.376396	0.0660338	0.405089	0.346635	0.186535	-0.00631446	0.0815546	0.289082	0.441325	0.0533382	0.0237349	0.387139	0.265607	0.302318	0.20089	0.404822	0.70337	0.565907	0.764637	0.396944	0.713187	0.580302	0.454241
TAG53:2-FA18:1	-0.222258	0.0208703	0.234045	0.310134	0.424794	0.34729	0.225488	0.368906	0.292883	0.385122	0.36658	0.402155	0.339354	0.330289	0.18507	0.111376	0.408857	0.471702	0.354981	0.298173	0.327987	0.162607	0.248238	0.145837	0.233724	0.498987	0.356261	0.131275	0.417906	0.360969	0.17697	0.0559949	0.0894509	0.312351	0.406855	0.0809761	0.0664948	0.42381	0.20678	0.352859	0.256298	0.371071	0.732025	0.541617	0.787713	0.427191	0.871807	0.755938	0.48315
TAG53:4-FA17:0	-0.286911	0.00801112	0.28733	0.267847	0.392857	0.249189	0.11652	0.268695	0.267486	0.309672	0.299481	0.327829	0.278581	0.162318	0.0953674	0.121434	0.14687	0.199508	0.184685	0.120697	0.231658	0.0763694	0.123317	0.0688907	0.191825	0.43317	0.223143	0.129236	0.252469	0.201195	0.111542	0.0513145	0.0454155	0.185189	0.101847	0.0627772	0.0976428	0.302689	0.063649	0.142381	0.248529	0.232989	0.790822	0.396466	0.822518	0.380798	0.642334	0.848881	0.445219
TAG53:5-FA18:1	-0.217962	0.0176067	0.237416	0.186373	0.279256	0.227303	0.171065	0.265137	0.154821	0.242453	0.27317	0.255629	0.211761	0.193386	0.125835	0.138942	0.218501	0.267933	0.182366	0.221475	0.273392	0.158848	0.195855	0.128959	0.227043	0.303973	0.277102	0.152228	0.238273	0.248099	0.194256	0.127374	0.12938	0.234995	0.234233	0.0841688	0.0697625	0.322799	0.117133	0.217915	0.230879	0.2408	0.546531	0.379833	0.573489	0.282746	0.528922	0.567355	0.37575
TAG53:6-FA18:2	-0.269481	0.00790593	0.269262	0.176756	0.330668	0.206559	0.130854	0.213358	0.188933	0.225772	0.199333	0.257667	0.242329	0.174373	0.0959458	0.123818	0.175047	0.232719	0.141947	0.204232	0.261845	0.113196	0.162351	0.0788287	0.194404	0.393611	0.287811	0.125182	0.196318	0.191503	0.151439	0.0686405	0.0822119	0.198269	0.156529	0.0629008	0.0819677	0.317258	0.0777587	0.154459	0.243804	0.214097	0.678026	0.400547	0.705816	0.326529	0.532414	0.72375	0.457795
TAG54:1-FA16:0	-0.1743	0.0237421	0.186019	0.139287	0.359254	0.235399	0.199614	0.313901	0.195049	0.284322	0.220383	0.291577	0.308017	0.287109	0.152759	0.0572335	0.494989	0.542522	0.307938	0.377567	0.335954	0.171418	0.249042	0.165926	0.187543	0.499656	0.385498	0.093544	0.343277	0.336933	0.153112	0.039882	0.121312	0.330165	0.488032	0.0858507	0.0484823	0.38965	0.306249	0.364676	0.173074	0.409713	0.703923	0.541281	0.748065	0.424293	0.717008	0.562919	0.462782
TAG54:1-FA20:0	-0.144943	0.0219469	0.155049	0.161163	0.379833	0.234366	0.196283	0.336666	0.192662	0.278715	0.221233	0.290085	0.32737	0.28935	0.17303	0.0665965	0.470937	0.511185	0.319436	0.355846	0.303155	0.188101	0.256331	0.175946	0.190318	0.507971	0.375643	0.098254	0.357937	0.343825	0.147179	0.0487698	0.131818	0.321301	0.446525	0.105997	0.0828238	0.365872	0.307803	0.367291	0.173748	0.386333	0.69719	0.502229	0.746054	0.41666	0.734189	0.580491	0.457251
TAG54:1-FA20:1	-0.250466	0.0297244	0.266792	0.193596	0.335426	0.290721	0.222129	0.321268	0.268684	0.342065	0.321748	0.3626	0.270956	0.265423	0.106989	0.0645942	0.452679	0.519603	0.241682	0.320422	0.381282	0.096522	0.195538	0.119695	0.189507	0.495808	0.349766	0.0916629	0.287431	0.304532	0.162888	0.0126072	0.0653911	0.320597	0.510567	0.0290198	0.0231113	0.442731	0.245847	0.340931	0.207741	0.42351	0.775802	0.616754	0.796586	0.454259	0.799937	0.65741	0.460318
TAG54:2-FA18:2	-0.282678	0.0234312	0.286528	0.196642	0.413097	0.242945	0.131351	0.345098	0.206204	0.296712	0.310188	0.3476	0.283813	0.147137	0.0766007	0.0481417	0.227535	0.292788	0.104488	0.226618	0.248286	0.0892686	0.158657	0.0965317	0.166088	0.475126	0.283285	0.0781208	0.201775	0.264386	0.130413	0.00457159	0.0800415	0.221292	0.244978	0.0256619	0.0507904	0.324452	0.163718	0.224172	0.210409	0.304843	0.821981	0.461555	0.903301	0.404673	0.73854	0.762635	0.469136
TAG54:3-FA18:2	-0.272779	0.00183563	0.261721	0.192363	0.403215	0.264233	0.112566	0.336278	0.191193	0.277614	0.284182	0.333344	0.276305	0.119289	0.0606602	0.0686129	0.133794	0.185036	0.0518724	0.14072	0.234437	0.066377	0.11766	0.100136	0.154091	0.466885	0.231414	0.103585	0.146194	0.238933	0.106523	0.0256357	0.0800818	0.197831	0.171457	0.0287425	0.0713464	0.304358	0.0935004	0.222425	0.214969	0.25093	0.805261	0.395318	0.884565	0.393314	0.79848	0.853162	0.452525
TAG54:3-FA20:1	-0.291628	0.0152356	0.294936	0.203103	0.319012	0.283946	0.175019	0.277006	0.282947	0.328399	0.301512	0.345045	0.258449	0.230677	0.0520976	0.0988786	0.342055	0.406765	0.184441	0.213707	0.38492	0.0457159	0.12715	0.100041	0.197685	0.50752	0.290431	0.134932	0.220004	0.231205	0.121868	0.0394456	0.0421591	0.292262	0.420286	0.023956	0.0451869	0.438525	0.164549	0.289295	0.232218	0.365793	0.869447	0.596297	0.868302	0.487984	0.845201	0.843131	0.460023
TAG54:4-FA18:1	-0.166559	-0.0227022	0.143231	0.165888	0.361767	0.250885	0.0781098	0.300705	0.144398	0.228126	0.178508	0.269026	0.250278	0.0992128	0.0516713	0.0849965	0.0231747	0.0451844	0.0189331	0.0378627	0.171415	0.0472712	0.0682688	0.112181	0.126367	0.41515	0.152565	0.117246	0.0884858	0.190588	0.066876	0.0558843	0.0825428	0.157135	0.0741725	0.0407084	0.0966331	0.226637	0.0106789	0.215451	0.189425	0.162841	0.658993	0.25734	0.732743	0.316265	0.772617	0.837945	0.377303
TAG54:4-FA18:3	-0.249742	0.00163588	0.243081	0.123325	0.390763	0.228774	0.113184	0.263427	0.13928	0.235243	0.215117	0.300778	0.276049	0.121906	0.0762584	0.0499602	0.171938	0.219594	0.0608526	0.272117	0.208571	0.121287	0.211719	0.0897081	0.149014	0.437449	0.343121	0.094771	0.136983	0.210565	0.0922471	0.0089335	0.0724849	0.173706	0.178087	0.0154584	0.051661	0.290431	0.121959	0.194534	0.193633	0.24811	0.749106	0.425177	0.838722	0.375628	0.722255	0.790335	0.543698
TAG54:4-FA20:4	-0.404822	0.0824353	0.452174	0.243972	0.319061	0.320999	0.260307	0.337297	0.298268	0.361682	0.490985	0.411042	0.213947	0.186903	0.0909009	0.193907	0.406249	0.50343	0.155946	0.4469	0.375096	0.190259	0.34179	0.110871	0.369826	0.45784	0.435782	0.217154	0.262127	0.317212	0.337238	0.119282	0.0728082	0.40125	0.506063	-0.000317622	-0.0426942	0.521949	0.193405	0.281337	0.458507	0.380596	0.805599	0.853287	0.787829	0.488898	0.682864	0.629687	0.655917
TAG54:4-FA22:1	-0.176395	-0.0234172	0.153814	0.15369	0.364557	0.25151	0.0823098	0.301004	0.13877	0.226636	0.177226	0.268295	0.251438	0.101868	0.0517311	0.0807728	0.0355717	0.0611488	0.0154163	0.0560363	0.17593	0.0480766	0.0762491	0.112653	0.124051	0.418649	0.168098	0.111496	0.0877392	0.189745	0.0678943	0.0453012	0.0859532	0.158946	0.0827054	0.0310892	0.0851448	0.230717	0.0188988	0.214822	0.18472	0.17222	0.680868	0.277121	0.751556	0.324601	0.77058	0.844388	0.395172
TAG54:5-FA16:0	-0.444102	0.0577584	0.471339	0.23517	0.333259	0.303703	0.223825	0.301269	0.308911	0.352496	0.437938	0.401984	0.234582	0.219867	0.0747148	0.19075	0.384267	0.479588	0.154057	0.412003	0.427359	0.149948	0.290691	0.0825817	0.336192	0.484702	0.438897	0.197787	0.232181	0.265658	0.272653	0.097281	0.0424546	0.36422	0.469222	0.00569732	-0.0239651	0.55467	0.188951	0.257281	0.41478	0.372313	0.884208	0.825729	0.852304	0.501816	0.744701	0.771232	0.649291
TAG54:5-FA18:0	-0.269408	0.00889148	0.26703	0.125131	0.361427	0.216923	0.130779	0.240897	0.146848	0.22598	0.217269	0.284138	0.247701	0.0998382	0.06748	0.0538286	0.156296	0.207707	0.0402591	0.26218	0.194543	0.113886	0.211484	0.0738613	0.146587	0.415375	0.321966	0.0926641	0.11501	0.164357	0.0873045	0.00204241	0.0681256	0.161754	0.157034	0.00489179	0.0460625	0.264048	0.108605	0.136512	0.179556	0.234937	0.761077	0.423757	0.826391	0.381524	0.599371	0.752124	0.544836
TAG54:5-FA18:3	-0.177301	-0.0177548	0.162208	0.098262	0.355997	0.217655	0.0862907	0.221813	0.0999325	0.190782	0.129958	0.245208	0.259661	0.106823	0.069354	0.0635819	0.0854992	0.110692	0.0401076	0.18851	0.163791	0.107545	0.173997	0.0928617	0.120322	0.403951	0.282001	0.109436	0.092461	0.163915	0.0488743	0.0315826	0.0703785	0.133146	0.0883595	0.0348827	0.0803925	0.229952	0.056449	0.179183	0.167963	0.169905	0.647375	0.315564	0.727592	0.317353	0.694565	0.795299	0.486433
TAG54:5-FA22:1	-0.201156	-0.0250507	0.177449	0.126645	0.333974	0.209594	0.055908	0.243106	0.123087	0.193422	0.145626	0.233094	0.225349	0.0523454	0.0269504	0.065179	-0.0182948	0.0117237	-0.03548	0.0440774	0.143787	0.017821	0.0507265	0.068188	0.102971	0.384399	0.152136	0.0891627	0.0325098	0.119071	0.0453719	0.0185548	0.0635635	0.104613	0.00850961	0.0205298	0.0871081	0.181741	-0.0102421	0.126675	0.154578	0.144638	0.685569	0.247242	0.739428	0.299667	0.634641	0.816391	0.382364
TAG54:7-FA22:5	-0.292249	0.0403436	0.30923	0.180105	0.29125	0.289461	0.261423	0.209419	0.253617	0.28942	0.289992	0.320452	0.244393	0.328434	0.0954633	0.167804	0.479627	0.519132	0.285164	0.436983	0.398935	0.237625	0.373157	0.109673	0.344941	0.473864	0.441563	0.277233	0.304508	0.254893	0.205528	0.163006	0.0673671	0.352116	0.477133	0.0308094	-0.00781584	0.502889	0.278235	0.269272	0.350673	0.388497	0.762108	0.726449	0.749229	0.527762	0.687312	0.721032	0.656882
TAG54:8-FA20:5	-0.27221	0.0585444	0.310635	0.121034	0.235293	0.258315	0.294802	0.163696	0.172199	0.223398	0.241443	0.242052	0.204275	0.177399	0.124418	0.176917	0.354782	0.387844	0.157573	0.594873	0.237823	0.455248	0.663192	0.131263	0.304954	0.341268	0.513656	0.337602	0.192119	0.180044	0.156941	0.224123	0.0912744	0.289642	0.371834	0.0103038	-0.0336288	0.356719	0.177536	0.181245	0.343972	0.23454	0.539631	0.648855	0.545623	0.474413	0.437199	0.503643	0.895922
TAG55:6-FA20:3	-0.210541	-0.00741393	0.2193	0.105647	0.166139	0.194119	0.1537	0.177837	0.109743	0.165626	0.23163	0.187222	0.172695	0.187193	0.141941	0.144181	0.280722	0.313401	0.151638	0.220911	0.315599	0.143584	0.165876	0.138153	0.237686	0.22366	0.260036	0.130709	0.219564	0.241836	0.227221	0.146594	0.14182	0.268309	0.287136	0.0667289	0.0578739	0.339771	0.174059	0.225474	0.221085	0.140447	0.410463	0.390929	0.412214	0.202654	0.404735	0.39721	0.285513
TAG56:3-FA18:1	-0.0720829	-0.0202916	0.0569165	0.0800701	0.308201	0.220517	0.101874	0.266721	0.114166	0.207797	0.090513	0.226072	0.247234	0.165085	0.0613551	0.0367246	0.188775	0.194044	0.119972	0.126496	0.233048	0.0845221	0.110718	0.161324	0.0987205	0.408885	0.195697	0.085454	0.15536	0.231763	0.0595852	0.0477524	0.110874	0.200258	0.242611	0.0459099	0.0800541	0.26227	0.106243	0.315914	0.128407	0.228677	0.532738	0.26834	0.616245	0.332732	0.757754	0.630124	0.35297
TAG56:5-FA20:1	-0.109863	-0.0224488	0.0923334	0.0558509	0.266347	0.164436	0.0273914	0.186312	0.100133	0.159847	0.0417599	0.171544	0.193526	0.0448795	-0.00668319	0.0311377	-0.0122539	-0.0026039	-0.0191306	-0.0119515	0.15749	-0.0199061	-0.00612403	0.0908834	0.063793	0.344322	0.0958311	0.0656211	0.0181667	0.0836966	0.0106962	0.0120492	0.0677511	0.0886527	0.0307321	0.0115269	0.0917676	0.159812	-0.0169945	0.135008	0.0955813	0.146716	0.605729	0.181546	0.657617	0.295748	0.584019	0.726238	0.312908
TAG56:5-FA20:3	-0.209256	0.0251155	0.226944	0.171769	0.342	0.305446	0.179428	0.318406	0.200171	0.269337	0.273153	0.33916	0.284096	0.231034	0.105394	0.177056	0.282517	0.325195	0.150785	0.3017	0.368996	0.1448	0.230051	0.172683	0.255492	0.44971	0.380753	0.132896	0.227114	0.299352	0.247036	0.0971624	0.11298	0.308884	0.373588	0.0553517	0.037986	0.471949	0.0994717	0.346134	0.372357	0.266229	0.621738	0.537423	0.664853	0.378036	0.785822	0.720866	0.528313
TAG56:5-FA20:4	-0.330968	0.0596216	0.368314	0.303955	0.373929	0.415889	0.270428	0.391351	0.297935	0.383798	0.500772	0.44137	0.26533	0.144153	0.138042	0.227681	0.200691	0.231207	0.108841	0.214684	0.291362	0.229003	0.320124	0.170474	0.351834	0.424146	0.269991	0.30478	0.222311	0.32254	0.293881	0.220665	0.134305	0.349251	0.296841	0.0268114	0.0406329	0.43917	0.0391226	0.288894	0.50254	0.226817	0.685013	0.559945	0.723533	0.483168	0.758896	0.749287	0.616558
TAG56:7-FA22:5	-0.355498	0.0606482	0.388281	0.269312	0.310072	0.361843	0.252014	0.29652	0.317845	0.358688	0.443398	0.395219	0.226655	0.167923	0.0687727	0.21676	0.270716	0.309404	0.148107	0.271167	0.340966	0.209378	0.318165	0.120106	0.395533	0.436812	0.308077	0.327735	0.216162	0.239468	0.254204	0.208317	0.0670191	0.344721	0.349515	0.00814393	0.0117886	0.45848	0.0935669	0.232068	0.429427	0.284386	0.817752	0.649066	0.788554	0.564542	0.718946	0.829508	0.656363
TAG56:8-FA20:4	-0.367209	0.0824738	0.416802	0.184204	0.262736	0.153106	0.0693093	0.201778	0.209983	0.226925	0.284822	0.266409	0.130087	0.00740268	-0.0189893	0.228696	0.0387931	0.109148	-0.0485163	0.240765	0.227795	0.090723	0.191444	0.0413452	0.318646	0.33469	0.279911	0.182582	0.0496903	0.125538	0.315362	0.123998	0.0307692	0.230398	0.12369	0.00246308	0.00385921	0.360992	-0.0344181	0.0770121	0.493666	0.156345	0.606675	0.578009	0.579158	0.302729	0.344844	0.548908	0.558992
TAG56:9-FA22:6	-0.220679	0.0462832	0.248074	0.104318	0.129745	0.278969	0.255635	0.101203	0.214718	0.223032	0.235784	0.237414	0.0976121	0.0967368	0.0126741	0.136986	0.235191	0.214974	0.130526	0.254389	0.242357	0.336503	0.455051	0.133098	0.263571	0.319974	0.235616	0.588226	0.12209	0.122001	-0.00979349	0.386655	0.0546095	0.277732	0.286005	-0.0381276	-8.22435e-05	0.316133	0.0743812	0.187236	0.289266	0.234898	0.553578	0.490615	0.554979	0.617172	0.540669	0.60713	0.69048
TAG57:8-FA22:6	-0.167435	0.055437	0.205438	0.134267	0.176585	0.301212	0.278539	0.147839	0.22288	0.251664	0.247633	0.249987	0.139852	0.131346	0.0599761	0.127382	0.273296	0.246816	0.232478	0.234446	0.231976	0.369802	0.472071	0.176509	0.277131	0.330216	0.209437	0.597295	0.238274	0.189975	0.00239212	0.405844	0.0925698	0.301316	0.28129	-0.00833695	0.0280003	0.304543	0.0790279	0.233972	0.291972	0.240386	0.537689	0.4486	0.560806	0.631394	0.552766	0.578566	0.679176
TAG58:6-FA18:0	-0.334732	0.0623676	0.369198	0.267318	0.351001	0.392788	0.294209	0.353447	0.292731	0.375833	0.468733	0.419391	0.256614	0.186054	0.119977	0.184664	0.313344	0.353317	0.160594	0.342839	0.323018	0.257804	0.386693	0.160063	0.363272	0.43721	0.36054	0.262122	0.258644	0.303945	0.273957	0.17006	0.121466	0.340722	0.387844	0.0175742	0.00948595	0.448967	0.126391	0.280736	0.399978	0.286506	0.767755	0.625321	0.802703	0.546266	0.748834	0.759281	0.694554
TAG58:7-FA20:4	-0.348263	0.0743767	0.397192	0.182812	0.265261	0.27414	0.181088	0.233014	0.25101	0.289925	0.338711	0.336243	0.185514	0.136426	0.040175	0.231382	0.256826	0.316336	0.0851346	0.310521	0.397913	0.132776	0.241906	0.110624	0.337332	0.378991	0.344656	0.216007	0.167745	0.220149	0.328547	0.154157	0.0765222	0.326574	0.364133	0.0037943	-0.00912652	0.513295	0.0578905	0.228453	0.506943	0.254822	0.651676	0.685098	0.6427	0.413328	0.589848	0.633167	0.589343
TAG58:8-FA18:1	-0.136118	0.0493104	0.170543	0.110561	0.180804	0.323784	0.267094	0.205924	0.189671	0.234112	0.225921	0.251741	0.147438	0.0902615	0.0449889	0.175347	0.190311	0.143437	0.126967	0.206474	0.232318	0.358266	0.445871	0.225995	0.304172	0.348095	0.202248	0.559903	0.1505	0.205174	0.0657475	0.408005	0.136721	0.317346	0.266496	0.00313512	0.048639	0.306697	0.039826	0.287505	0.340133	0.198008	0.513901	0.405864	0.549761	0.599218	0.626117	0.621341	0.688871
TAG58:8-FA20:4	-0.390547	0.0972226	0.454995	0.188098	0.229304	0.240762	0.18544	0.214121	0.233513	0.262922	0.380595	0.319353	0.131835	0.0897045	0.0227726	0.263543	0.252469	0.330675	0.0507925	0.410424	0.355467	0.182066	0.329145	0.0818479	0.407856	0.316475	0.401456	0.230655	0.160223	0.226475	0.425656	0.174541	0.0699555	0.347484	0.369054	-0.0123959	-0.0537432	0.512013	0.0570749	0.186498	0.593514	0.218164	0.560472	0.757426	0.536382	0.351734	0.43369	0.472722	0.634566
TAG58:9-FA22:6	-0.124524	0.0458955	0.155575	0.0559062	0.0886995	0.237979	0.210064	0.0917288	0.157772	0.164864	0.160753	0.181048	0.0570517	0.00677892	-0.0182122	0.118055	0.0872458	0.0295815	0.0594258	0.0904143	0.155965	0.313316	0.382741	0.160779	0.205052	0.249152	0.0799444	0.620218	0.0520055	0.0915498	-0.0756027	0.430539	0.0745087	0.222255	0.144981	-0.0373737	0.0229614	0.206272	-0.0137583	0.17013	0.245271	0.155525	0.420487	0.296011	0.442458	0.576061	0.455635	0.513284	0.594018
TAG44:1-FA16:1	-0.187713	0.0275114	0.191943	0.122008	0.270453	0.194195	0.239108	0.207974	0.181491	0.236302	0.205146	0.241744	0.270882	0.421131	0.16845	0.0450435	0.645055	0.69011	0.335445	0.509202	0.338839	0.166836	0.290298	0.0819821	0.173452	0.410736	0.475221	0.0350344	0.327506	0.261219	0.153021	-0.0181965	0.0587196	0.296001	0.573987	0.0639585	-0.0119792	0.390903	0.534663	0.275422	0.127872	0.499167	0.605023	0.655602	0.585721	0.33999	0.519999	0.392747	0.421587
TAG45:0-FA16:0	-0.139818	0.0248936	0.149077	0.157517	0.281749	0.176732	0.224154	0.230562	0.205884	0.256615	0.20675	0.242853	0.283807	0.39659	0.186861	0.0206064	0.609234	0.663419	0.404711	0.434399	0.289959	0.150829	0.254948	0.0856625	0.143145	0.404064	0.40976	0.0168967	0.386294	0.263667	0.116233	-0.0322428	0.0568893	0.270758	0.509533	0.0738065	0.00275185	0.344332	0.443923	0.262048	0.09161	0.492057	0.593119	0.568956	0.583611	0.351096	0.494684	0.377032	0.378416
TAG45:1-FA16:0	-0.188477	0.033666	0.199918	0.150504	0.286671	0.208865	0.230941	0.237943	0.202606	0.262253	0.232805	0.260229	0.280142	0.377038	0.159221	0.0393402	0.597438	0.669277	0.349385	0.454701	0.30832	0.143567	0.261949	0.0906699	0.169763	0.439927	0.43043	0.0388637	0.348062	0.257418	0.132979	-0.0242076	0.046253	0.287463	0.535975	0.0620114	-0.0155597	0.37375	0.437219	0.272734	0.126857	0.521187	0.671732	0.643864	0.663087	0.388987	0.586564	0.465624	0.4395
TAG46:2-FA14:1	-0.207507	0.0156698	0.207566	0.167981	0.274535	0.229066	0.279469	0.232727	0.232631	0.276583	0.239454	0.266364	0.27923	0.446703	0.178415	0.0662085	0.671926	0.77321	0.403413	0.553952	0.382851	0.178573	0.31646	0.0901117	0.199524	0.439792	0.526063	0.0366307	0.400252	0.286389	0.175132	-0.0170281	0.0658632	0.330679	0.646845	0.0667306	-0.020087	0.445933	0.432291	0.312887	0.156631	0.480205	0.625547	0.731898	0.609798	0.333194	0.581439	0.439143	0.447799
TAG46:3-FA18:1	-0.110585	-0.0142281	0.101074	0.0685591	0.320546	0.126156	0.142103	0.213354	0.0946441	0.171643	0.0663552	0.185785	0.291389	0.313639	0.152164	-0.0105918	0.430034	0.466385	0.277333	0.331802	0.208331	0.118264	0.187946	0.0831764	0.10392	0.401038	0.339087	0.00783363	0.282457	0.23086	0.0764477	-0.0323056	0.0595649	0.200551	0.322931	0.0645526	0.0297177	0.252257	0.351922	0.229362	0.0748424	0.392081	0.576207	0.417097	0.620309	0.306672	0.501405	0.457316	0.377824
TAG46:3-FA18:2	-0.159845	0.000535133	0.153335	0.0959992	0.331273	0.147547	0.161385	0.21039	0.131427	0.193996	0.118679	0.214089	0.302722	0.377887	0.153479	0.010332	0.501571	0.538614	0.294721	0.386919	0.260071	0.127113	0.217887	0.0647626	0.132033	0.425611	0.392811	0.0202413	0.290842	0.228732	0.0972767	-0.0344728	0.0403654	0.220802	0.386745	0.0600606	0.00823824	0.313534	0.446916	0.226204	0.100905	0.442017	0.658144	0.530013	0.677789	0.328536	0.550116	0.526994	0.421328
TAG47:1-FA16:1	-0.222437	0.0130304	0.221398	0.252288	0.277973	0.26985	0.294775	0.281391	0.317876	0.351541	0.317657	0.316419	0.271722	0.437875	0.177592	0.0986717	0.666943	0.767296	0.440466	0.510929	0.395893	0.16558	0.295251	0.116264	0.219627	0.476363	0.499547	0.0595286	0.441355	0.31448	0.18279	-0.00612258	0.0744657	0.362841	0.672179	0.102658	0.000673556	0.464783	0.400298	0.347157	0.177786	0.529903	0.664514	0.734692	0.629291	0.378587	0.612453	0.465808	0.432836
TAG47:1-FA18:1	-0.133773	0.0100827	0.136383	0.187524	0.324713	0.200371	0.220624	0.247626	0.218524	0.274198	0.200734	0.260507	0.322376	0.458247	0.210207	0.0373964	0.630758	0.666342	0.476268	0.433534	0.317653	0.176712	0.275261	0.107671	0.165619	0.445669	0.432203	0.0441309	0.446898	0.305085	0.118834	-0.00551061	0.0712448	0.291082	0.491872	0.0991036	0.0336941	0.377901	0.468876	0.300589	0.11932	0.490542	0.626484	0.564999	0.631898	0.367535	0.595472	0.481398	0.413731
TAG47:2-FA16:1	-0.230597	0.00686154	0.227869	0.250653	0.262313	0.290152	0.316622	0.266376	0.312881	0.349942	0.307116	0.312654	0.258785	0.455639	0.181616	0.0967019	0.670377	0.768489	0.44503	0.523082	0.421179	0.184815	0.326418	0.109998	0.22509	0.460828	0.514494	0.0813243	0.441482	0.311555	0.18517	0.00737935	0.0744076	0.365836	0.695573	0.0747145	-0.00614372	0.484271	0.390557	0.338418	0.188082	0.482229	0.651991	0.756755	0.621319	0.363254	0.639268	0.500105	0.455065
TAG47:2-FA18:2	-0.177993	-0.00646241	0.167918	0.18436	0.345339	0.172369	0.179478	0.226641	0.217647	0.266619	0.188488	0.254788	0.317954	0.424226	0.181833	0.0355072	0.569582	0.605435	0.432731	0.394264	0.310435	0.15353	0.244732	0.0752248	0.159556	0.440818	0.408944	0.0421435	0.403406	0.26699	0.109645	-0.0178044	0.0473913	0.257337	0.416666	0.088104	0.0391849	0.366462	0.442789	0.241092	0.121859	0.462924	0.692805	0.555426	0.692517	0.362211	0.562188	0.548993	0.420399
TAG48:0-FA16:0	-0.264019	0.0476747	0.286737	0.163977	0.259397	0.22252	0.241233	0.275057	0.219179	0.278514	0.316418	0.289957	0.228065	0.277385	0.121204	0.0408049	0.53322	0.620842	0.246334	0.446538	0.323921	0.116912	0.248455	0.0651608	0.176015	0.420264	0.415179	0.0368765	0.286173	0.254514	0.164297	-0.0455285	0.0443285	0.305589	0.560209	0.0118602	-0.04331	0.396407	0.341039	0.262721	0.152394	0.443779	0.727649	0.69472	0.699459	0.396591	0.590799	0.467301	0.449007
TAG48:2-FA12:0	-0.098598	0.00610778	0.0870821	0.0602665	0.328269	0.140052	0.109704	0.19951	0.0674533	0.143238	0.0789806	0.203012	0.301448	0.387558	0.143998	0.00636278	0.460054	0.429721	0.227425	0.318726	0.22829	0.125048	0.184983	0.0793272	0.102629	0.395596	0.339406	0.0348081	0.214079	0.232331	0.0678668	-0.0115528	0.0518722	0.196164	0.301015	0.0776554	0.032787	0.265361	0.551574	0.248435	0.0751707	0.404237	0.548796	0.399349	0.584828	0.291507	0.582395	0.491367	0.364768
TAG48:2-FA14:0	-0.277266	0.0183793	0.277171	0.18378	0.32685	0.239395	0.221003	0.259792	0.24054	0.289016	0.278667	0.302118	0.295675	0.39265	0.149368	0.0639859	0.588396	0.653786	0.320119	0.476428	0.384738	0.146743	0.277548	0.0729583	0.206297	0.491477	0.484965	0.064761	0.332085	0.273868	0.16314	-0.01672	0.0496426	0.311722	0.546195	0.0475178	-2.262e-05	0.45212	0.411277	0.279131	0.181759	0.471372	0.801135	0.729778	0.781889	0.40734	0.688408	0.634487	0.500151
TAG48:2-FA18:1	-0.176466	0.00214893	0.165948	0.133468	0.323271	0.21692	0.210434	0.248824	0.160587	0.235024	0.183896	0.263555	0.306627	0.44226	0.17542	0.0481379	0.583875	0.608472	0.314262	0.448281	0.333851	0.160592	0.267773	0.098232	0.174781	0.463523	0.456077	0.0607569	0.313953	0.277791	0.128935	0.00453793	0.0661278	0.294719	0.503742	0.0725924	0.0127239	0.390269	0.509114	0.314003	0.141871	0.463384	0.646738	0.602644	0.658354	0.352727	0.682732	0.554111	0.451432
TAG48:3-FA18:1	-0.146052	-0.00421195	0.129331	0.0814691	0.342282	0.153742	0.123819	0.209603	0.0950305	0.161289	0.0950708	0.214283	0.303585	0.377908	0.134108	0.0183696	0.446909	0.440059	0.217743	0.325051	0.253027	0.111197	0.178737	0.0719188	0.120961	0.42379	0.353563	0.0396316	0.2205	0.221617	0.0818813	-0.0145869	0.045363	0.203981	0.309684	0.0660937	0.0290438	0.292553	0.503102	0.231236	0.098274	0.407549	0.632831	0.456771	0.661207	0.307463	0.601046	0.573153	0.401183
TAG50:2-FA16:0	-0.381664	0.0323737	0.391111	0.282869	0.330592	0.330707	0.272585	0.365077	0.336568	0.383939	0.446793	0.404469	0.263829	0.281838	0.115029	0.127849	0.467933	0.571566	0.221731	0.403418	0.406934	0.120169	0.251026	0.0916691	0.260394	0.512594	0.430796	0.11294	0.288916	0.289679	0.217895	0.0132223	0.0594904	0.368907	0.566955	0.0256654	0.000546852	0.497021	0.264869	0.302082	0.275872	0.416051	0.907026	0.782523	0.862359	0.466356	0.776588	0.734528	0.536262
TAG50:3-FA14:1	-0.189377	0.0125094	0.194333	0.211062	0.367178	0.273144	0.222763	0.304458	0.226045	0.30038	0.242953	0.313676	0.315027	0.373217	0.155333	0.0803784	0.489188	0.569168	0.327893	0.403995	0.353573	0.148989	0.248848	0.114384	0.205611	0.502879	0.443257	0.073198	0.363672	0.322653	0.167661	0.0118416	0.0809969	0.305302	0.486269	0.0734519	0.029628	0.429951	0.286823	0.358782	0.201827	0.410185	0.691305	0.594062	0.733668	0.349735	0.798255	0.663267	0.471006
TAG50:3-FA20:3	-0.260746	0.0303623	0.272849	0.126805	0.280837	0.201074	0.220606	0.201039	0.2022	0.243236	0.248416	0.266235	0.26423	0.389087	0.134535	0.0879378	0.644408	0.709143	0.333582	0.562609	0.419853	0.164198	0.318912	0.0702961	0.233019	0.440907	0.538188	0.053277	0.336453	0.267852	0.213273	-0.0101397	0.0411821	0.32785	0.58704	0.0459597	-0.0277136	0.497058	0.44209	0.280314	0.221494	0.473507	0.699356	0.768111	0.675096	0.376124	0.591447	0.497656	0.511219
TAG50:4-FA14:0	-0.266	0.00604791	0.257462	0.137314	0.357548	0.173725	0.0875192	0.187581	0.169094	0.210346	0.18041	0.250763	0.289014	0.268924	0.0904586	0.0580742	0.322467	0.357415	0.187336	0.275259	0.280017	0.0919432	0.176117	0.0337429	0.158039	0.449113	0.344558	0.0869443	0.201749	0.176923	0.0804725	0.00643741	0.0189256	0.18094	0.235554	0.0349931	0.043888	0.33839	0.26667	0.154761	0.173556	0.340362	0.805679	0.517166	0.8192	0.373769	0.649172	0.793557	0.475973
TAG50:5-FA20:4	-0.262955	0.0337339	0.277819	0.115987	0.286869	0.193998	0.223408	0.201758	0.171281	0.227233	0.225705	0.253019	0.249016	0.375414	0.135477	0.114053	0.58432	0.642889	0.278336	0.546936	0.363906	0.190991	0.338251	0.0729345	0.264207	0.427272	0.517405	0.105404	0.299679	0.266916	0.248021	0.0417904	0.050634	0.332121	0.534872	0.0460456	-0.0378523	0.456151	0.448827	0.265227	0.286199	0.457418	0.643147	0.78425	0.626762	0.348247	0.537253	0.464399	0.55886
TAG51:1-FA18:0	-0.210965	0.0176966	0.218082	0.257895	0.360523	0.277645	0.250671	0.326485	0.272147	0.350072	0.332856	0.349333	0.307363	0.368756	0.190395	0.0589764	0.555005	0.63144	0.410063	0.403259	0.336276	0.164085	0.270657	0.11852	0.20567	0.474935	0.408968	0.0674147	0.449993	0.353266	0.182773	-0.0020173	0.0862928	0.322984	0.514717	0.0680653	0.0255243	0.416611	0.329916	0.326247	0.191065	0.453922	0.707252	0.614377	0.736329	0.403688	0.699608	0.559548	0.449025
TAG51:2-FA18:0	-0.244706	0.0110988	0.2468	0.264557	0.389802	0.255717	0.203946	0.318619	0.285517	0.353047	0.312333	0.34579	0.311577	0.346161	0.167909	0.0687678	0.482833	0.550105	0.393234	0.34605	0.326056	0.146927	0.240738	0.0996855	0.197741	0.501837	0.382779	0.0775153	0.420273	0.321848	0.154512	0.000621407	0.0698712	0.291556	0.419326	0.0734946	0.0521515	0.407084	0.294033	0.279186	0.198128	0.434687	0.797937	0.582254	0.827531	0.4259	0.711168	0.67887	0.467865
TAG51:3-FA15:0	-0.223097	-0.00343717	0.213841	0.311397	0.397993	0.273601	0.14619	0.321993	0.302539	0.356611	0.287879	0.348176	0.318213	0.335751	0.149642	0.117912	0.340829	0.372904	0.389118	0.174526	0.309042	0.125902	0.172398	0.116783	0.1978	0.495292	0.275586	0.135967	0.382264	0.283272	0.104531	0.0667699	0.0640972	0.264263	0.256716	0.0984541	0.116353	0.379595	0.205716	0.257379	0.228519	0.347266	0.792997	0.4545	0.800967	0.41765	0.777104	0.844945	0.42745
TAG52:3-FA18:1	-0.355521	0.023764	0.35964	0.291245	0.393879	0.352349	0.204958	0.377661	0.317792	0.371775	0.420051	0.420116	0.297415	0.214881	0.0959493	0.161736	0.27688	0.345099	0.146237	0.229787	0.357509	0.113302	0.193029	0.121586	0.263371	0.549741	0.322941	0.191951	0.221249	0.286671	0.174572	0.0865776	0.0656065	0.324319	0.359968	0.048243	0.0690703	0.452327	0.14009	0.300293	0.322167	0.341245	0.918024	0.620944	0.912164	0.4864	0.900748	0.937596	0.531575
TAG52:3-FA20:3	-0.365172	0.0516097	0.396427	0.216374	0.28257	0.286425	0.263167	0.288198	0.292614	0.332824	0.40693	0.358382	0.23744	0.292971	0.109915	0.137289	0.556929	0.65088	0.249214	0.51294	0.457476	0.135089	0.29085	0.0834547	0.282507	0.460046	0.50811	0.092555	0.307273	0.287655	0.278853	0.00866339	0.0497819	0.380646	0.615248	0.020906	-0.0303541	0.554841	0.315457	0.293043	0.307116	0.427861	0.795355	0.837375	0.743157	0.429645	0.659692	0.576204	0.546722
TAG52:4-FA14:0	-0.270321	0.0201687	0.275493	0.12681	0.320596	0.214697	0.174856	0.196202	0.195398	0.239165	0.218014	0.277144	0.280354	0.379663	0.113307	0.0842751	0.553569	0.604448	0.300348	0.459632	0.413204	0.134286	0.262569	0.0658288	0.21965	0.479606	0.480855	0.090036	0.302543	0.250965	0.168315	0.00899934	0.0362678	0.288102	0.48846	0.0463696	-0.00268251	0.48661	0.378088	0.268366	0.219633	0.445947	0.763917	0.70696	0.761011	0.409962	0.696118	0.670312	0.519037
TAG52:4-FA18:2	-0.370574	0.0172319	0.372712	0.261374	0.361363	0.272346	0.123218	0.297463	0.285041	0.318865	0.362579	0.357212	0.251978	0.109667	0.0400199	0.135953	0.10466	0.16956	0.0380162	0.0996656	0.267957	0.0348119	0.0933336	0.045447	0.210543	0.451272	0.209571	0.141495	0.114344	0.169681	0.128771	0.046396	0.019078	0.211104	0.16057	0.013233	0.0631225	0.341921	0.0441285	0.145545	0.283048	0.245668	0.884102	0.493084	0.868712	0.408505	0.705513	0.91794	0.457414
TAG52:4-FA22:1	-0.363825	0.013936	0.36261	0.244445	0.369979	0.302291	0.173401	0.303983	0.282017	0.330604	0.352893	0.364558	0.270015	0.171731	0.0699713	0.136015	0.210388	0.279967	0.0954116	0.216777	0.315523	0.0869663	0.175705	0.0787577	0.233007	0.493714	0.308432	0.158472	0.168477	0.211064	0.143973	0.0546441	0.047869	0.253353	0.278109	0.0223229	0.0603787	0.39806	0.105918	0.209136	0.282753	0.289861	0.902106	0.575837	0.901083	0.441562	0.792477	0.933001	0.526297
TAG52:6-FA16:0	-0.309885	0.0236811	0.315927	0.123577	0.3434	0.223278	0.201644	0.214837	0.180455	0.243649	0.244325	0.289023	0.265534	0.216587	0.127305	0.107208	0.374291	0.434809	0.175171	0.49686	0.27938	0.250507	0.401322	0.0822933	0.245869	0.443038	0.496927	0.16642	0.219237	0.210171	0.153362	0.0655353	0.0554747	0.263117	0.339131	0.0259213	0.0105483	0.385754	0.246253	0.184284	0.256896	0.32668	0.766525	0.6521	0.776818	0.439565	0.577291	0.669216	0.701131
TAG52:7-FA22:6	-0.168706	0.0431358	0.187158	0.0970253	0.209041	0.27166	0.309726	0.157381	0.196884	0.236452	0.205386	0.248425	0.216206	0.366966	0.144262	0.0953848	0.576933	0.566853	0.32488	0.479749	0.321551	0.341393	0.477508	0.144272	0.256426	0.421123	0.427931	0.400989	0.295294	0.237274	0.0540007	0.250171	0.0829019	0.349923	0.519993	0.0449642	-0.0160694	0.393239	0.41742	0.298791	0.210676	0.437626	0.582123	0.644811	0.579296	0.572412	0.586532	0.495055	0.64832
TAG53:0-FA16:0	-0.350777	0.0657175	0.389969	0.178643	0.29307	0.316304	0.312088	0.245196	0.257888	0.315688	0.368447	0.342194	0.22856	0.211661	0.117217	0.170024	0.430416	0.486649	0.194918	0.540699	0.321975	0.364643	0.55241	0.129437	0.339856	0.445468	0.486726	0.344142	0.245321	0.241953	0.186927	0.207958	0.0776729	0.359147	0.458906	0.00381642	-0.0296888	0.446721	0.225924	0.24304	0.367132	0.35918	0.758682	0.764002	0.747632	0.585953	0.615307	0.63849	0.844941
TAG53:1-FA16:0	-0.2067	0.0385177	0.228131	0.161412	0.32937	0.250134	0.245327	0.298504	0.210768	0.294354	0.243077	0.295031	0.28503	0.287908	0.168422	0.0677313	0.511507	0.587065	0.300881	0.436839	0.320334	0.183255	0.292841	0.135721	0.207785	0.476038	0.422645	0.0909104	0.353505	0.312715	0.169646	0.0166319	0.100115	0.323872	0.505249	0.0705116	0.0164718	0.38843	0.308573	0.32367	0.182066	0.423198	0.735946	0.621724	0.764509	0.432751	0.676392	0.559146	0.513288
TAG53:1-FA18:1	-0.206289	0.0364227	0.225488	0.259639	0.40623	0.299005	0.231607	0.348546	0.264121	0.357577	0.32984	0.367049	0.328529	0.319808	0.189063	0.0767215	0.470014	0.540526	0.349819	0.372805	0.321607	0.176151	0.276905	0.133882	0.22365	0.495366	0.398523	0.0984998	0.4185	0.359561	0.184059	0.0264388	0.0930168	0.311866	0.449022	0.0719522	0.0433294	0.411442	0.268265	0.340422	0.221284	0.413615	0.736562	0.573998	0.79385	0.422966	0.784458	0.652795	0.493428
TAG54:3-FA18:0	-0.276202	0.00605119	0.26835	0.1952	0.409993	0.269499	0.122053	0.346747	0.194605	0.284298	0.298481	0.343985	0.281963	0.123387	0.0689184	0.0628869	0.144253	0.196083	0.0583879	0.152457	0.233682	0.0756207	0.128839	0.102278	0.157573	0.469564	0.239126	0.103709	0.155701	0.249581	0.109698	0.0252978	0.0840153	0.203947	0.179438	0.0283088	0.068793	0.306671	0.100425	0.225897	0.213286	0.256018	0.805557	0.399927	0.887446	0.398927	0.794387	0.840007	0.460189
TAG54:3-FA18:3	-0.261169	0.0210726	0.266101	0.133034	0.39103	0.21341	0.131146	0.278748	0.160182	0.248564	0.240461	0.308386	0.267274	0.136165	0.0840418	0.0304518	0.240788	0.301981	0.0935301	0.321551	0.213092	0.125669	0.228845	0.0766037	0.148429	0.436619	0.363018	0.0617215	0.17814	0.229379	0.113135	-0.0208844	0.0679003	0.186947	0.233448	0.00669935	0.0270963	0.298532	0.178483	0.188955	0.184905	0.29531	0.760745	0.468958	0.853302	0.38112	0.668086	0.703203	0.544415
TAG54:5-FA22:5	-0.370613	0.0707101	0.40895	0.263065	0.268786	0.355203	0.318331	0.317079	0.340365	0.379733	0.479257	0.399226	0.21519	0.255154	0.102862	0.171839	0.496588	0.566245	0.239869	0.446519	0.407303	0.20473	0.354509	0.120719	0.364526	0.456296	0.426961	0.245559	0.297409	0.286905	0.26738	0.127966	0.0711087	0.413523	0.580207	0.00739219	-0.0317073	0.522668	0.257689	0.298052	0.359129	0.415709	0.819038	0.810427	0.760345	0.557185	0.695244	0.633509	0.629935
TAG54:6-FA20:5	-0.30364	0.0647922	0.345041	0.150083	0.289034	0.332801	0.3415	0.254191	0.199049	0.27518	0.345165	0.313096	0.249962	0.213453	0.161228	0.180585	0.433664	0.47136	0.196148	0.631578	0.278352	0.473378	0.691687	0.173477	0.345127	0.3942	0.537517	0.346976	0.249792	0.266055	0.201981	0.231811	0.110784	0.360535	0.454357	0.0208408	-0.0335605	0.413357	0.228039	0.269357	0.380275	0.303256	0.619635	0.725499	0.624033	0.54762	0.573198	0.539578	0.924131
TAG54:6-FA22:6	-0.27037	0.0714118	0.310674	0.179885	0.184508	0.349042	0.345051	0.237196	0.287195	0.318907	0.396176	0.33489	0.153579	0.196661	0.0746758	0.133924	0.446382	0.457721	0.220715	0.398103	0.321913	0.321286	0.468415	0.159309	0.312901	0.392337	0.338914	0.475885	0.243511	0.234328	0.0992273	0.296892	0.0823069	0.380947	0.502764	-0.0143434	-0.0251643	0.408332	0.230207	0.280287	0.292217	0.388477	0.69171	0.685143	0.655485	0.658147	0.621779	0.553717	0.68108
TAG54:7-FA22:6	-0.219049	0.0500351	0.245059	0.148107	0.167722	0.344215	0.359657	0.190503	0.262016	0.288674	0.30782	0.29496	0.161589	0.27345	0.101412	0.13161	0.489053	0.491657	0.275417	0.426386	0.336757	0.362188	0.51506	0.172519	0.30024	0.400476	0.375795	0.506654	0.270671	0.229399	0.0662895	0.325355	0.08741	0.383026	0.539954	-0.00255964	-0.020672	0.420285	0.259322	0.307175	0.28044	0.380187	0.617657	0.676267	0.601238	0.63792	0.640764	0.56217	0.703607
TAG55:1-FA18:1	-0.223355	0.0519371	0.260568	0.122262	0.28841	0.286165	0.267112	0.225441	0.169309	0.237679	0.222739	0.263686	0.23774	0.147623	0.120376	0.171904	0.301968	0.313396	0.156685	0.468731	0.250739	0.41632	0.575572	0.18435	0.30683	0.414809	0.436308	0.383256	0.207302	0.237056	0.152986	0.269958	0.122319	0.312992	0.324299	0.0218006	0.0182668	0.359029	0.137202	0.263119	0.363707	0.258946	0.612875	0.574806	0.655601	0.528937	0.59581	0.62259	0.873098
TAG55:4-FA18:1	-0.182439	-0.00671687	0.179328	0.22298	0.383471	0.280103	0.176987	0.354082	0.217187	0.313134	0.219376	0.31838	0.284877	0.205484	0.131894	0.119627	0.204715	0.260335	0.180166	0.167178	0.267521	0.0842482	0.120817	0.164184	0.172612	0.459022	0.25508	0.0867694	0.256797	0.269363	0.146764	0.0434885	0.121673	0.249788	0.249289	0.0975578	0.0999677	0.322174	0.103593	0.291882	0.211763	0.263994	0.719684	0.382239	0.782999	0.363177	0.764552	0.767174	0.421825
TAG56:3-FA16:0	-0.25284	0.0523691	0.279365	0.135654	0.287883	0.286204	0.236953	0.255846	0.241096	0.314752	0.274504	0.316479	0.237346	0.249326	0.071877	0.0947159	0.463537	0.531894	0.22963	0.376433	0.390466	0.104177	0.218564	0.137043	0.230545	0.482309	0.389831	0.120042	0.265653	0.25188	0.179421	0.0330364	0.0816714	0.337043	0.52482	0.0224264	0.00775856	0.448599	0.233917	0.312098	0.23296	0.393981	0.797319	0.674823	0.804465	0.492291	0.739105	0.677726	0.511767
TAG56:3-FA18:0	-0.24824	0.0261104	0.26128	0.176874	0.367551	0.286089	0.166018	0.319116	0.233389	0.314113	0.298585	0.359119	0.277805	0.204102	0.0655198	0.0650532	0.310342	0.362618	0.1604	0.241461	0.348183	0.0844487	0.165195	0.123514	0.173607	0.482119	0.301104	0.106163	0.222591	0.268096	0.125081	0.0254244	0.0747592	0.255982	0.358435	0.0231509	0.0425042	0.406045	0.155147	0.290181	0.211074	0.333942	0.793009	0.508722	0.856608	0.455346	0.821966	0.779258	0.480584
TAG56:4-FA16:0	-0.340926	0.0582243	0.36928	0.212295	0.299607	0.319625	0.236268	0.290562	0.297371	0.35444	0.404165	0.382885	0.238662	0.260919	0.0718035	0.156747	0.475324	0.561481	0.22305	0.40037	0.444599	0.0971637	0.232283	0.0995685	0.321527	0.471496	0.422334	0.123702	0.286599	0.286577	0.301023	0.0455774	0.0597512	0.373248	0.558721	0.0100604	-0.0252687	0.541448	0.219996	0.306057	0.362678	0.39739	0.820347	0.789131	0.797791	0.463727	0.754831	0.693303	0.5277
TAG56:4-FA20:4	-0.327906	0.0646925	0.363472	0.300473	0.399766	0.415153	0.294624	0.414322	0.315826	0.406344	0.532316	0.470037	0.280109	0.180498	0.156578	0.199717	0.287692	0.329376	0.160738	0.276867	0.306592	0.243094	0.34369	0.167808	0.359307	0.44493	0.308332	0.277204	0.280928	0.360005	0.30845	0.18745	0.136749	0.365616	0.359687	0.0284093	0.0221802	0.452696	0.106136	0.302599	0.47455	0.287669	0.728634	0.615583	0.773591	0.506742	0.751463	0.712941	0.621484
TAG56:5-FA16:0	-0.377863	0.0533543	0.403694	0.270828	0.342218	0.367927	0.26565	0.349945	0.323962	0.381723	0.482626	0.426968	0.263248	0.251721	0.109112	0.201323	0.422537	0.504478	0.202217	0.393564	0.417741	0.156012	0.29186	0.114261	0.389257	0.484299	0.41949	0.180638	0.294165	0.316711	0.347989	0.0991351	0.0781124	0.3957	0.516918	0.0197614	-0.017203	0.54355	0.191616	0.312182	0.434524	0.367002	0.845002	0.808729	0.820444	0.493938	0.788536	0.759413	0.61115
TAG56:6-FA16:0	-0.338118	0.0453951	0.359555	0.288043	0.368762	0.415659	0.308338	0.376606	0.311856	0.385618	0.487169	0.428076	0.304525	0.245297	0.156026	0.21755	0.36759	0.41357	0.202983	0.392497	0.348066	0.282128	0.418437	0.166935	0.412101	0.480048	0.408619	0.27961	0.291836	0.317708	0.298764	0.183319	0.112235	0.389424	0.430908	0.0381997	0.0166033	0.475711	0.167855	0.308242	0.422292	0.316913	0.821082	0.704285	0.807879	0.557722	0.787484	0.810152	0.723231
TAG56:6-FA20:4	-0.389834	0.0600628	0.429492	0.274109	0.36139	0.332069	0.183506	0.342258	0.2831	0.346971	0.4291	0.400894	0.226078	0.0981031	0.068049	0.24287	0.136657	0.198553	0.0356456	0.235515	0.302115	0.171345	0.268526	0.120997	0.350171	0.419385	0.29186	0.265354	0.153979	0.262904	0.31274	0.190088	0.0871216	0.32092	0.26279	0.0100668	0.014893	0.454406	0.00374971	0.237928	0.537747	0.221629	0.708934	0.630093	0.73049	0.423778	0.702278	0.753413	0.640784
TAG56:7-FA22:6	-0.211357	0.054162	0.244393	0.145763	0.184109	0.35776	0.314572	0.211438	0.242237	0.277829	0.33929	0.307371	0.152514	0.142168	0.0638354	0.153052	0.318618	0.295645	0.178249	0.283903	0.272966	0.370219	0.486515	0.189654	0.318519	0.363977	0.252527	0.601973	0.191783	0.219972	0.0526274	0.400933	0.0918626	0.355227	0.379014	-0.0123476	0.00345688	0.36217	0.128424	0.286966	0.323013	0.287324	0.599581	0.545413	0.596143	0.670351	0.644345	0.606032	0.704308
TAG56:8-FA22:5	-0.319304	0.0461358	0.343169	0.209975	0.261187	0.327602	0.263435	0.222788	0.27988	0.311931	0.340466	0.341232	0.207536	0.189221	0.0638748	0.206949	0.302368	0.335603	0.16918	0.338885	0.345848	0.24723	0.374616	0.121312	0.379451	0.428904	0.359386	0.355572	0.213121	0.212088	0.213601	0.22799	0.0739648	0.336036	0.372433	0.00388779	0.00560493	0.453901	0.104024	0.227327	0.408111	0.278354	0.74315	0.652293	0.725974	0.552422	0.674065	0.783561	0.696677
TAG56:9-FA18:3	-0.289865	0.0550243	0.325655	0.0730059	0.247271	0.164564	0.14752	0.117906	0.108674	0.153677	0.176427	0.20531	0.18239	0.0764289	0.065684	0.20537	0.194168	0.214487	0.0633314	0.453269	0.212334	0.319038	0.458657	0.103228	0.319677	0.316353	0.438405	0.324862	0.103753	0.136888	0.211594	0.2221	0.0765965	0.24947	0.176123	0.0160298	0.0105531	0.334724	0.0884981	0.120625	0.40199	0.155492	0.509506	0.55676	0.511305	0.38879	0.331646	0.493765	0.746578
[truncated: 3 more rows]
[truncated: 811 more columns]
